# Supplementary material for: Prognostic significance of SH2D5 expression in lung adenocarcinoma and its relation to immune cell infiltration
Source: PeerJ. 2023 May 9;11:e15238. doi: 10.7717/peerj.15238 (PMC10178299; doi:10.7717/peerj.15238)
Supplement: Supplemental Information 1 [file peerj-11-15238-s001.zip]

Archive with 2 entries (2 files):
- PCR data/microRNA-399-5P.xlsx
- PCR data/SH2D5 PCR.xlsx
