# Supplementary material for: Prognostic significance of SH2D5 expression in lung adenocarcinoma and its relation to immune cell infiltration
Source: PeerJ. 2023 May 9;11:e15238. doi: 10.7717/peerj.15238 (PMC10178299; doi:10.7717/peerj.15238)
Supplement: Data S1 [file peerj-11-15238-s002.zip]

Archive with 17 entries (17 files):
- Raw data/clinical.txt
- Raw data/clinical.xls
- Raw data/coxInput.txt
- Raw data/geneImmune08.survival.R
- Raw data/geneImmune11.pheatmap.R
- Raw data/geneImmune12.immuneCor.R
- Raw data/geneImmune14.CCLEexp.pl
- Raw data/geneImmune18.preGSEA.pl
- Raw data/GEO data.csv
- Raw data/panGenes18.CellMiner.R
- Raw data/singleGene.multiCox.R
- Raw data/singleGene.multipleGSEA.R
- Raw data/singleGene.prepareCox.pl
- Raw data/singleGene.txt
- Raw data/singleGene.uniCox.R
- Raw data/singleGene.uniq.R
- Raw data/time.txt
