# Supplementary material for: Prognostic significance of SH2D5 expression in lung adenocarcinoma and its relation to immune cell infiltration
Source: PeerJ. 2023 May 9;11:e15238. doi: 10.7717/peerj.15238 (PMC10178299; doi:10.7717/peerj.15238)
Supplement: Data S1 [file peerj-11-15238-s002.zip › Raw data/coxInput.txt]

id	futime	fustat	age	gender	stage	T	M	N	SH2D5
TCGA-55-8085-01A-11R-2241-07	904	0	64	1	1	1	0	0	0.003452323
TCGA-50-5935-01A-11R-1755-07	653	1	86	0	1	1	0	0	0.06042213
TCGA-99-8025-01A-11R-2241-07	1060	0	72	0	3	3	0	2	0.05839844
TCGA-78-7150-01A-21R-2039-07	666	1	59	1	2	2	0	1	0.07306756
TCGA-67-6216-01A-11R-1755-07	141	0	57	0	1	1	0	0	0.02269145
TCGA-86-8674-01A-21R-2403-07	405	0	50	1	2	2	0	1	0
TCGA-NJ-A7XG-01A-12R-A39D-07	617	0	49	1	3	4	0	1	0.00888992
TCGA-95-7947-01A-11R-2187-07	40	0	67	1	1	1	0	0	0.003692188
TCGA-55-8206-01A-11R-2241-07	888	0	56	1	1	1	0	0	0.009563333
TCGA-38-4630-01A-01R-1206-07	1073	1	75	0	1	2	0	0	0.3622951
TCGA-64-5778-01A-01R-1628-07	926	0	60	1	1	2	0	0	0.02647388
TCGA-38-4628-01A-01R-1206-07	1492	1	65	0	2	2	0	1	0.01436781
TCGA-50-6590-01A-12R-1858-07	1288	1	72	0	1	2	0	0	0.6739845
TCGA-MP-A5C7-01A-11R-A262-07	1862	0	76	0	1	2	0	0	0.01514349
TCGA-44-2666-01A-01R-0946-07	97	1	43	1	1	2	0	0	0.09835751
TCGA-MP-A4SV-01A-11R-A24X-07	2620	1	67	1	1	2	0	0	0.05346909
TCGA-86-6562-01A-11R-1755-07	376	1	52	1	2	2	0	1	0
TCGA-78-7536-01A-11R-2066-07	244	1	69	1	3	2	0	2	0.02025904
TCGA-64-1679-01A-21R-2066-07	1686	0	58	0	3	1	0	2	0.07270902
TCGA-49-4514-01A-21R-1858-07	1700	0	79	0	1	1	0	0	0.006635224
TCGA-38-7271-01A-11R-2039-07	800	1	72	0	1	1	0	0	0.01530084
TCGA-44-2662-01B-02R-A277-07	480	0	65	1	1	2	0	0	0.2724413
TCGA-86-8280-01A-11R-2287-07	701	0	54	0	2	2	0	0	0.05728746
TCGA-73-4670-01A-01R-1206-07	131	0	69	0	4	2	1	0	0.8769057
TCGA-05-4432-01A-01R-1206-07	761	0	66	1	2	2	0	1	0.03629579
TCGA-44-8119-01A-11R-2241-07	285	0	73	1	2	3	0	0	0.07074486
TCGA-86-8671-01A-11R-2403-07	839	0	72	0	2	2	0	1	0.06783814
TCGA-44-2668-01A-01R-0946-07	246	0	51	1	1	2	0	0	0.06504685
TCGA-99-AA5R-01A-11R-A39D-07	658	0	70	0	1	1	0	0	0.03265252
TCGA-49-4494-01A-01R-1206-07	1081	1	77	1	3	3	0	2	0.01647955
TCGA-55-A48Y-01A-11R-A24H-07	630	0	69	1	2	2	0	0	0.00519582
TCGA-64-1680-01A-02R-0946-07	1126	0	63	1	4	2	1	2	0
TCGA-55-6975-01A-11R-1949-07	118	1	61	1	2	2	0	1	0.6352341
TCGA-05-4244-01A-01R-1107-07	0	0	70	1	4	2	1	2	0.03096428
TCGA-55-6981-01A-11R-1949-07	1379	1	53	0	3	1	0	2	0.04501965
TCGA-50-6592-01A-11R-1755-07	777	1	71	0	1	2	0	0	0.5092799
TCGA-05-5429-01A-01R-1628-07	275	1	60	1	3	3	0	2	0.02929049
TCGA-55-6984-01A-11R-1949-07	760	1	71	0	2	2	0	1	0.007337048
TCGA-35-4122-01A-01R-1107-07	225	0	69	1	1	1	0	0	0.2475438
TCGA-55-A48X-01A-11R-A24H-07	689	0	63	0	2	1	0	1	0.04332627
TCGA-97-A4M1-01A-11R-A24X-07	601	0	52	0	1	1	0	0	0.04843331
TCGA-97-A4LX-01A-11R-A24X-07	614	0	81	1	1	2	0	0	0
TCGA-05-4415-01A-22R-1858-07	91	1	57	1	3	4	0	2	1.760854
TCGA-44-A4SS-01A-11R-A24X-07	415	0	73	1	1	1	0	0	0.005635618
TCGA-50-5939-01A-11R-1628-07	460	1	85	1	1	2	0	0	1.053708
TCGA-05-5425-01A-02R-1628-07	882	0	68	1	2	2	0	1	0.3585397
TCGA-05-4384-01A-01R-1755-07	426	0	66	1	3	2	0	2	0
TCGA-62-8397-01A-11R-2326-07	1289	0	70	0	2	3	0	0	0.1204264
TCGA-78-8662-01A-11R-2403-07	3361	1	53	0	1	2	0	0	0.03454959
TCGA-S2-AA1A-01A-12R-A39D-07	513	0	68	0	1	1	0	0	0.02691267
TCGA-35-4123-01A-01R-1107-07	182	0	38	1	1	1	0	0	0.1704251
TCGA-53-7624-01A-11R-2066-07	1043	1	40	0	4	2	1	0	0.8647076
TCGA-44-2665-01A-01R-0946-07	400	0	55	0	2	2	0	1	0.08452856
TCGA-38-4631-01A-01R-1755-07	354	1	72	0	1	2	0	0	0.2851415
TCGA-MP-A4TI-01A-21R-A24X-07	429	1	72	1	2	2	0	1	0.20951
TCGA-44-3918-01A-01R-A278-07	197	0	60	0	1	1	0	0	0.01170419
TCGA-55-8512-01A-11R-2403-07	607	1	41	1	4	1	1	1	0.04259833
TCGA-83-5908-01A-21R-2287-07	824	0	59	0	1	1	0	0	0.03182775
TCGA-05-4249-01A-01R-1107-07	1523	0	67	1	1	2	0	0	0.03445959
TCGA-50-5066-02A-11R-2090-07	944	0	72	1	1	2	0	0	0.06919617
TCGA-64-5775-01A-01R-1628-07	62	1	71	1	3	4	0	0	0.9319601
TCGA-69-A59K-01A-11R-A262-07	591	0	60	0	2	3	0	0	0.05952228
TCGA-67-3770-01A-01R-0946-07	610	0	70	0	1	1	0	0	0.0409318
TCGA-62-A46R-01A-11R-A24H-07	1725	1	54	0	1	2	0	0	0.08554022
TCGA-05-4389-01A-01R-1206-07	1369	0	70	1	1	1	0	0	0.03155238
TCGA-44-4112-01A-01R-1107-07	370	0	60	0	1	2	0	0	0.02822591
TCGA-86-8358-01A-11R-2326-07	653	0	44	1	1	2	0	0	0.1801099
TCGA-86-8076-01A-31R-2241-07	489	0	42	1	1	1	0	0	0
TCGA-MP-A4SW-01A-21R-A24X-07	1778	1	53	1	2	2	0	1	0.01368947
TCGA-69-7764-01A-11R-2170-07	414	0	75	1	1	1	0	0	0.03372623
TCGA-50-5051-01A-21R-1858-07	478	1	42	0	3	2	0	2	0.006965502
TCGA-49-4505-01A-01R-1206-07	428	1	61	0	2	2	0	1	0.007790309
TCGA-L9-A743-01A-43R-A39D-07	664	0	56	1	2	2	0	1	0.02983896
TCGA-95-7567-01A-11R-2066-07	163	0	61	1	2	2	0	1	0.02446342
TCGA-05-4427-01A-21R-1858-07	791	0	65	0	2	2	0	1	0.02890379
TCGA-55-7995-01A-11R-2187-07	889	0	73	0	1	1	0	0	0.01563768
TCGA-55-8090-01A-11R-2241-07	598	1	80	1	1	1	0	0	0.02005477
TCGA-05-4250-01A-01R-1107-07	121	1	79	0	3	3	0	1	0.06860109
TCGA-MP-A4TA-01A-21R-A24X-07	950	1	75	0	1	1	0	0	0.438061
TCGA-62-A471-01A-12R-A24H-07	1246	0	64	1	2	2	0	1	1.058454
TCGA-78-7145-01A-11R-2039-07	826	1	52	0	4	4	1	1	0.02720584
TCGA-67-6215-01A-11R-1755-07	174	0	52	0	1	2	0	0	0.03097823
TCGA-L9-A5IP-01A-21R-A39D-07	58	1	40	0	4	3	1	2	0.9313772
TCGA-62-8402-01A-11R-2326-07	1498	1	73	0	3	2	0	2	0.07443616
TCGA-50-5933-01A-11R-1755-07	2393	1	72	1	3	4	0	2	0.01677438
TCGA-55-8208-01A-11R-2241-07	674	0	73	0	1	1	0	0	0.008340616
TCGA-73-4675-01A-01R-1206-07	40	0	59	1	3	3	0	1	0.0139893
TCGA-44-7670-01A-11R-2066-07	531	0	47	0	2	1	0	1	2.222743
TCGA-44-3917-01B-02R-A277-07	392	0	33	0	1	2	0	0	0.04186971
TCGA-73-4676-01A-01R-1755-07	164	0	45	1	2	2	0	1	0.005354586
TCGA-05-4382-01A-01R-1206-07	607	0	68	1	1	2	0	0	0.08443823
TCGA-55-8620-01A-11R-2403-07	375	1	60	1	4	1	1	1	0.1158401
TCGA-50-7109-01A-11R-2039-07	308	1	60	1	1	1	0	0	0.03795089
TCGA-MP-A4TC-01A-11R-A24X-07	74	1	77	1	3	1	0	2	0.1410229
TCGA-97-8177-01A-11R-2287-07	499	0	59	0	1	2	0	0	0.1476909
TCGA-55-8203-01A-11R-2241-07	547	0	69	0	1	1	0	0	0.01957412
TCGA-97-8174-01A-11R-2287-07	164	1	67	1	2	2	0	0	0.01784419
TCGA-78-7220-01A-11R-2039-07	807	1	53	0	3	2	0	2	0.08518039
TCGA-69-7980-01A-11R-2187-07	411	0	70	0	1	1	0	0	0.0131167
TCGA-97-7554-01A-11R-2039-07	775	0	83	0	3	2	0	2	0.03213414
TCGA-55-8094-01A-11R-2241-07	541	0	51	1	4	2	1	0	0.4443126
TCGA-44-2656-01A-02R-0946-07	582	0	59	1	1	2	0	0	0.02223954
TCGA-L4-A4E5-01A-11R-A24X-07	578	0	48	0	1	1	0	0	0.09060917
TCGA-55-8205-01A-11R-2241-07	599	0	76	0	2	2	0	0	0.3385042
TCGA-91-6835-01A-11R-1858-07	79	0	81	0	1	1	0	0	0.05076354
TCGA-50-5930-01A-11R-1755-07	282	1	47	1	3	2	0	2	0.9975832
TCGA-44-A47B-01A-11R-A24H-07	287	0	79	1	1	2	0	0	0.04479776
TCGA-55-7281-01A-11R-2039-07	872	0	70	0	1	1	0	0	0.02527989
TCGA-50-5931-01A-11R-1755-07	434	1	75	0	1	2	0	0	0.09397378
TCGA-95-7562-01A-11R-2241-07	87	1	71	1	2	2	0	1	0.06424187
TCGA-64-1676-01A-01R-0946-07	1728	0	58	1	1	1	0	0	0.04766543
TCGA-67-3772-01A-01R-0946-07	573	0	82	0	1	2	0	0	0.01314118
TCGA-71-6725-01A-11R-1858-07	256	0	48	0	1	2	0	0	0.006093939
TCGA-44-6145-01A-11R-1755-07	328	0	62	0	1	1	0	0	0.07427161
TCGA-78-7166-01A-12R-2066-07	258	1	84	1	2	2	0	1	0.03417275
TCGA-78-7156-01A-11R-2039-07	976	1	62	1	4	4	1	1	0
TCGA-49-4506-01A-01R-1206-07	999	1	68	0	2	2	0	1	1.5938
TCGA-86-8056-01A-11R-2241-07	139	0	63	0	3	4	0	0	0.06809575
TCGA-44-3398-01A-01R-1107-07	253	0	77	0	1	1	0	0	0.02194379
TCGA-05-4426-01A-01R-1206-07	791	0	71	1	1	2	0	0	0.3207226
TCGA-67-3771-01A-01R-0946-07	610	0	77	0	1	1	0	0	0.1439146
TCGA-86-7953-01A-11R-2187-07	591	0	69	0	1	1	0	0	0.07108066
TCGA-44-2659-01A-01R-0946-07	529	0	65	0	2	1	0	1	0.02549228
TCGA-99-8032-01A-11R-2241-07	44	0	61	1	1	1	0	0	0.01122753
TCGA-78-7542-01A-21R-2066-07	321	1	56	1	1	2	0	0	2.212286
TCGA-49-4487-01A-21R-1858-07	855	1	72	0	1	1	0	0	0.08643032
TCGA-62-A46Y-01A-11R-A24H-07	414	1	70	0	3	2	0	2	0.03843825
TCGA-86-8073-01A-11R-2241-07	740	0	58	1	1	2	0	0	0.03458968
TCGA-78-8660-01A-11R-2403-07	321	1	69	1	2	2	0	1	0.03548644
TCGA-78-7143-01A-11R-2039-07	4961	1	62	0	1	2	0	0	0.03333791
TCGA-78-7158-01A-11R-2039-07	179	1	59	0	3	4	0	2	0.02490315
TCGA-78-8640-01A-11R-2403-07	6528	0	59	1	2	1	0	1	0.2769815
TCGA-97-A4M0-01A-11R-A24X-07	652	0	60	0	1	2	0	0	0.0137163
TCGA-53-7813-01A-11R-2170-07	424	0	51	0	3	4	0	0	0.02881758
TCGA-MP-A4SY-01A-21R-A24X-07	1501	1	61	1	2	2	0	1	0.06628514
TCGA-73-A9RS-01A-11R-A41B-07	340	1	41	1	2	3	0	0	0.2173648
TCGA-05-4417-01A-22R-1858-07	455	0	51	0	1	2	0	0	0.05241382
TCGA-53-7626-01A-12R-2066-07	929	1	76	0	2	1	0	1	0.006183215
TCGA-69-8255-01A-11R-2287-07	129	0	71	1	1	1	0	0	0.5551651
TCGA-97-A4M3-01A-11R-A24X-07	540	0	69	0	1	1	0	0	0
TCGA-NJ-A4YG-01A-22R-A262-07	1904	0	65	1	1	2	0	0	0.0164383
TCGA-55-A493-01A-11R-A24H-07	28	0	54	0	1	2	0	0	0.3384747
TCGA-86-8075-01A-11R-2241-07	479	0	66	0	1	2	0	0	0.1827057
TCGA-95-7944-01A-11R-2187-07	21	0	71	1	1	1	0	0	0.2358108
TCGA-55-6986-01A-11R-1949-07	3261	0	74	0	1	2	0	0	0.1136017
TCGA-99-8028-01A-11R-2241-07	1118	0	50	0	1	1	0	0	0.02925083
TCGA-86-6851-01A-11R-1949-07	179	0	73	0	2	1	0	1	0.1036026
TCGA-55-1596-01A-01R-0946-07	2065	0	55	1	2	2	0	1	0.2985862
TCGA-49-4486-01A-01R-1206-07	2318	1	72	1	1	1	0	0	0.007879876
TCGA-55-8089-01A-11R-2241-07	702	1	56	1	1	1	0	0	0.1959575
TCGA-44-5643-01A-01R-1628-07	417	0	53	1	3	2	0	2	0.2455883
TCGA-91-6840-01A-11R-1949-07	372	0	59	0	1	1	0	0	0.01594164
TCGA-05-5428-01A-01R-1628-07	670	0	57	1	2	1	0	1	0.02101416
TCGA-97-A4M7-01A-11R-A24X-07	629	0	74	1	1	1	0	0	0.05553942
TCGA-97-A4M6-01A-11R-A24X-07	568	0	45	0	1	1	0	0	0.05035733
TCGA-50-6591-01A-11R-1755-07	119	1	63	0	4	2	1	0	0.1584185
TCGA-62-8394-01A-11R-2326-07	139	1	65	0	3	4	0	2	0.01824377
TCGA-49-4507-01A-01R-1206-07	268	1	73	0	3	3	0	1	0.5343075
TCGA-05-4433-01A-22R-1858-07	730	0	82	1	1	2	0	0	0.04238663
TCGA-55-6972-01A-11R-1949-07	1632	1	72	1	1	2	0	0	0
TCGA-78-7539-01A-11R-2066-07	327	0	75	0	2	2	0	0	0.5713225
TCGA-05-4418-01A-01R-1206-07	274	1	69	1	3	3	0	2	0.2593715
TCGA-55-7576-01A-11R-2066-07	670	0	54	1	1	2	0	0	0.02327441
TCGA-MP-A4T7-01A-11R-A24X-07	167	1	75	0	4	2	1	0	0.4503633
TCGA-95-A4VK-01A-11R-A262-07	651	0	74	0	3	2	0	2	0.410775
TCGA-95-7948-01A-11R-2187-07	133	0	42	0	1	2	0	0	0.03505932
TCGA-55-6979-01A-11R-1949-07	237	1	59	0	2	2	0	1	0.03047983
TCGA-97-A4M5-01A-11R-A24X-07	634	0	83	1	1	1	0	0	0.042273
TCGA-67-6217-01A-11R-1755-07	422	0	73	0	2	2	0	1	0.04631515
TCGA-78-8655-01A-11R-2403-07	2360	0	77	0	1	1	0	0	0.006920473
TCGA-78-7535-01A-11R-2066-07	949	1	45	1	1	2	0	0	0
TCGA-44-8117-01A-11R-2241-07	385	0	54	0	1	2	0	0	0.01445314
TCGA-50-5941-01A-11R-1755-07	567	0	55	0	3	2	0	2	0.03322666
TCGA-05-4397-01A-01R-1206-07	731	1	65	1	2	2	0	1	0.08899797
TCGA-86-A4P7-01A-11R-A24X-07	415	0	63	0	1	2	0	0	0.05123767
TCGA-86-8669-01A-11R-2403-07	938	0	64	1	1	1	0	0	0
TCGA-38-4632-01A-01R-1755-07	1357	1	42	1	4	2	1	1	0.4439442
TCGA-35-5375-01A-01R-1628-07	264	0	61	1	3	2	0	2	0.1031439
TCGA-44-7672-01A-11R-2066-07	418	0	52	0	1	1	0	0	0.0078644
TCGA-50-6594-01A-11R-1755-07	370	1	79	0	3	3	0	2	0.1060974
TCGA-4B-A93V-01A-11R-A39D-07	254	0	52	0	1	1	0	0	0.009143814
TCGA-55-7910-01A-11R-2170-07	1040	0	50	0	2	2	0	0	0
TCGA-78-7154-01A-11R-2039-07	593	1	72	1	3	3	0	2	0.2858177
TCGA-95-8494-01A-11R-2326-07	84	0	67	1	2	2	0	1	0.02720627
TCGA-05-5423-01A-01R-1628-07	151	0	65	1	2	2	0	1	0.013282
TCGA-78-7155-01A-11R-2039-07	1171	1	68	1	1	2	0	0	0.08827702
TCGA-64-5781-01A-01R-1628-07	1202	0	55	0	1	2	0	0	0.09028858
TCGA-55-A57B-01A-12R-A39D-07	546	0	80	0	1	1	0	0	0.07899664
TCGA-64-5815-01A-01R-1628-07	224	0	74	1	2	2	0	1	0.03699945
TCGA-MP-A4TF-01A-11R-A262-07	336	1	58	0	2	2	0	0	0.5463279
TCGA-05-4434-01A-01R-1206-07	457	1	67	0	4	4	1	1	0.0696419
TCGA-NJ-A4YF-01A-12R-A262-07	2161	0	50	0	1	1	0	0	0.01819723
TCGA-69-7760-01A-11R-2170-07	202	0	73	1	2	3	0	0	0
TCGA-49-4510-01A-01R-1206-07	896	1	51	0	2	2	0	1	0
TCGA-62-8398-01A-11R-2326-07	444	1	55	1	3	2	0	2	0.1670294
TCGA-67-3774-01A-01R-0946-07	385	0	73	0	1	2	0	0	0.02329875
TCGA-97-A4M2-01A-12R-A24X-07	624	0	66	1	1	1	0	0	0.01910503
TCGA-64-1677-01A-01R-0946-07	628	1	77	0	3	2	0	2	0.04911839
TCGA-MN-A4N1-01A-11R-A24X-07	827	0	60	1	2	2	0	1	0.09518275
TCGA-05-4396-01A-21R-1858-07	303	1	76	1	3	4	0	1	0.01592111
TCGA-67-3773-01A-01R-0946-07	427	0	84	0	1	2	0	0	0.03806151
TCGA-62-A472-01A-11R-A24H-07	910	0	70	1	2	3	0	0	0.01037853
TCGA-50-8460-01A-11R-2326-07	829	0	74	1	1	1	0	0	0.005377329
TCGA-L9-A7SV-01A-11R-A39D-07	565	0	69	1	2	2	0	1	0.07546883
TCGA-05-4395-01A-01R-1206-07	0	1	76	1	3	4	0	2	0.6515472
TCGA-86-7955-01A-11R-2187-07	508	0	62	1	1	2	0	0	0.05151061
TCGA-86-8074-01A-11R-2241-07	24	0	62	0	2	1	0	1	0.0935873
TCGA-50-6595-01A-12R-1858-07	189	1	74	0	3	2	0	2	0.8560041
TCGA-99-7458-01A-11R-2039-07	392	0	74	0	3	4	0	0	0.01028395
TCGA-78-7149-01A-11R-2039-07	1093	0	71	1	3	4	0	0	0.01448946
TCGA-55-6982-01A-11R-1949-07	995	1	79	0	2	2	0	1	0.1638269
TCGA-55-1594-01A-01R-0946-07	1178	0	68	1	3	2	0	2	0.01312764
TCGA-35-3615-01A-01R-0946-07	14	0	57	1	1	2	0	0	0.01707228
TCGA-44-7671-01A-11R-2066-07	535	0	64	1	1	2	0	0	0.003077939
TCGA-05-4403-01A-01R-1206-07	578	0	76	1	1	2	0	0	0.00692983
TCGA-55-7574-01A-11R-2039-07	995	1	64	0	1	2	0	0	0.04964454
TCGA-69-7763-01A-11R-2170-07	690	0	69	1	1	1	0	0	0
TCGA-62-8395-01A-11R-2326-07	1216	0	80	0	2	3	0	0	0.02983441
TCGA-86-7713-01A-11R-2066-07	422	0	70	1	2	2	0	0	0.09305927
TCGA-62-A46S-01A-11R-A24H-07	1653	1	73	1	1	2	0	0	0.008782699
TCGA-55-1592-01A-01R-0946-07	701	1	65	1	1	2	0	0	0.05839362
TCGA-55-6968-01A-11R-1949-07	1293	1	61	1	4	1	1	0	0.1850214
TCGA-44-2655-01A-01R-0946-07	575	0	65	0	1	1	0	0	0.002510611
TCGA-50-6597-01A-11R-1858-07	1268	1	79	0	1	2	0	0	0.02482419
TCGA-MN-A4N4-01A-12R-A24X-07	1175	0	57	1	1	1	0	0	0.1471995
TCGA-NJ-A4YP-01A-11R-A262-07	50	0	52	1	1	2	0	0	0.004320153
TCGA-86-8359-01A-11R-2326-07	444	1	52	1	3	3	0	2	0
TCGA-62-A46O-01A-11R-A24H-07	1454	1	65	0	1	2	0	0	4.736146
TCGA-50-5055-01A-01R-1628-07	1830	1	79	0	2	1	0	1	0
TCGA-55-6980-01A-11R-1949-07	2109	0	56	1	1	1	0	0	0.01746582
TCGA-50-5049-01A-01R-1628-07	2146	0	70	1	1	2	0	0	0.02367008
TCGA-44-A47G-01A-21R-A24H-07	351	0	73	0	1	1	0	0	0.02827294
TCGA-05-4390-01A-02R-1755-07	1126	0	58	0	1	2	0	0	0.08823724
TCGA-73-4658-01A-01R-1755-07	1600	1	80	0	1	2	0	0	0
TCGA-05-5715-01A-01R-1628-07	62	0	69	0	1	2	0	0	0.015284
TCGA-71-8520-01A-11R-2403-07	210	1	60	0	1	2	0	0	0.1809139
TCGA-78-7160-01A-11R-2039-07	678	0	61	1	4	4	1	2	0.09183971
TCGA-97-8171-01A-11R-2287-07	568	0	81	1	4	2	1	2	0.01333278
TCGA-05-4405-01A-21R-1858-07	610	0	74	0	1	2	0	0	0.04436432
TCGA-50-6593-01A-11R-1755-07	336	1	49	0	3	1	0	2	0.01982259
TCGA-64-5774-01A-01R-1628-07	2550	0	60	1	1	2	0	0	0.005293171
TCGA-86-A4D0-01A-11R-A24H-07	116	1	48	1	2	2	0	0	0
TCGA-38-4629-01A-02R-1206-07	864	1	68	1	2	3	0	0	0.7742853
TCGA-73-7499-01A-11R-2187-07	715	0	81	0	1	2	0	0	0.01135861
TCGA-44-2661-01A-01R-1107-07	446	0	69	0	1	1	0	0	0.03459592
TCGA-05-4424-01A-22R-1858-07	913	0	70	1	2	3	0	0	0.01573518
TCGA-86-8055-01A-11R-2241-07	124	1	79	1	2	2	0	1	0.1037295
TCGA-78-7161-01A-11R-2039-07	215	0	69	0	2	3	0	0	0.01678023
TCGA-50-6673-01A-11R-1949-07	22	1	84	0	1	1	0	0	0.01720784
TCGA-62-A46V-01A-11R-A24H-07	2199	0	78	0	1	2	0	0	0.04081984
TCGA-50-5044-01A-21R-1858-07	624	1	72	0	3	4	0	1	1.266985
TCGA-78-7163-01A-12R-2066-07	6812	0	60	1	1	2	0	0	0.02170314
TCGA-86-8672-01A-21R-2403-07	19	1	59	1	2	3	0	0	0.08976725
TCGA-78-7167-01A-11R-2066-07	2681	1	77	1	4	2	1	0	0.01136417
TCGA-62-8399-01A-21R-2326-07	2696	0	62	1	3	2	0	2	0.01720865
TCGA-49-4490-01A-21R-1858-07	385	1	45	0	3	3	0	2	0.08316846
TCGA-78-7153-01A-11R-2039-07	760	0	65	0	1	2	0	0	0.02054269
TCGA-05-5420-01A-01R-1628-07	457	0	67	1	3	2	0	2	0.4894106
TCGA-MP-A4TH-01A-31R-A262-07	446	0	70	0	1	1	0	0	0
TCGA-L4-A4E6-01A-11R-A24H-07	435	0	67	1	1	1	0	0	0.08616849
TCGA-44-3396-01A-01R-1206-07	411	0	74	0	3	2	0	2	0.009692023
TCGA-86-A4JF-01A-11R-A24X-07	536	0	56	1	2	3	0	0	0.01339949
TCGA-50-5072-01A-21R-1858-07	250	1	74	1	3	2	0	2	0.2754382
TCGA-MP-A4T8-01A-11R-A24X-07	161	1	68	1	3	2	0	2	0.06202299
TCGA-55-6987-01A-11R-1949-07	2137	0	77	1	1	1	0	0	0.01202731
TCGA-50-5942-01A-21R-1755-07	883	0	67	0	1	1	0	0	0.005991107
TCGA-69-7973-01A-11R-2187-07	230	0	42	0	1	2	0	0	0.01163113
TCGA-73-4659-01A-01R-1206-07	711	1	66	1	3	2	0	2	0.004197043
TCGA-86-8585-01A-11R-2403-07	353	0	57	1	1	2	0	0	0.07655476
TCGA-78-7537-01A-11R-2066-07	1622	1	72	1	1	2	0	0	0.00963727
TCGA-05-4422-01A-01R-1206-07	365	0	68	1	1	2	0	0	0.03113602
TCGA-38-4627-01A-01R-1206-07	1147	1	64	0	2	1	0	1	0.04381205
TCGA-NJ-A4YQ-01A-11R-A262-07	886	0	69	0	1	1	0	0	0.03906925
TCGA-86-7701-01A-11R-2170-07	474	0	66	1	4	2	1	0	0.03345939
TCGA-73-4666-01A-01R-1206-07	800	0	52	0	4	1	1	0	0.3356827
TCGA-86-8279-01A-11R-2287-07	482	0	46	1	2	2	0	1	0.02804492
TCGA-86-8668-01A-11R-2403-07	423	0	61	0	1	1	0	0	0.01544027
TCGA-86-7711-01A-11R-2066-07	630	0	70	1	2	2	0	1	0.05987879
TCGA-49-4501-01A-01R-1206-07	1421	1	67	0	1	2	0	0	0.02048501
TCGA-44-6774-01A-21R-1858-07	361	0	56	0	3	1	0	2	0.01763649
TCGA-97-8175-01A-11R-2287-07	551	0	55	0	1	2	0	0	0.2424915
TCGA-73-4662-01A-01R-1206-07	912	0	65	0	1	1	0	0	0.02179569
TCGA-78-7152-01A-11R-2039-07	1202	0	65	1	1	2	0	0	0.00942864
TCGA-64-1681-01A-11R-2066-07	1167	1	61	0	1	1	0	0	0.02163492
TCGA-MN-A4N5-01A-11R-A24X-07	84	0	63	1	1	1	0	0	0.1216146
TCGA-05-4425-01A-01R-1755-07	669	0	70	0	4	2	1	0	0.0181258
TCGA-50-8457-01A-11R-2326-07	779	0	63	0	1	1	0	0	0.03210755
TCGA-38-4625-01A-01R-1206-07	2973	0	66	0	1	2	0	0	0.5799588
TCGA-55-8616-01A-11R-2403-07	48	0	58	0	1	2	0	0	0.03256971
TCGA-78-7540-01A-11R-2066-07	881	0	66	0	1	2	0	0	0.01533855
TCGA-44-8120-01A-11R-2241-07	260	0	58	1	1	2	0	0	0.03774045
TCGA-MP-A4TD-01A-32R-A262-07	307	1	71	1	3	2	0	2	0.02523597
TCGA-44-7661-01A-11R-2066-07	366	0	69	0	1	2	0	0	0.2158815
TCGA-86-8673-01A-11R-2403-07	455	0	61	1	1	2	0	0	0.0497858
TCGA-73-4668-01A-01R-1206-07	467	0	66	0	2	2	0	1	0.1179358
TCGA-50-5932-01A-11R-1755-07	1235	1	75	1	2	2	0	1	0.02108698
TCGA-86-7714-01A-12R-2170-07	625	1	61	0	3	1	0	2	0.02876737
TCGA-95-A4VN-01A-11R-A262-07	553	0	62	0	2	2	0	1	0.02872456
TCGA-78-7633-01A-11R-2066-07	994	0	67	1	1	2	0	0	0.005357605
TCGA-62-A46P-01A-11R-A24H-07	594	1	65	1	1	2	0	0	0.06457965
TCGA-MP-A4T4-01A-11R-A262-07	2617	1	68	0	2	2	0	1	0.04688723
TCGA-78-7146-01A-11R-2039-07	173	1	71	0	3	2	0	2	0.09014445
TCGA-78-7162-01A-21R-2066-07	3169	1	75	1	1	1	0	0	0.01448106
TCGA-73-7498-01A-12R-2187-07	1189	0	58	0	1	1	0	0	0.02012567
TCGA-44-3919-01A-02R-1107-07	190	0	71	0	1	1	0	0	0.01644793
TCGA-78-7147-01A-11R-2039-07	586	1	67	0	2	2	0	1	0.01215174
TCGA-05-4430-01A-02R-1206-07	761	0	59	0	1	2	0	0	0.03492478
TCGA-86-A456-01A-11R-A24H-07	405	0	78	0	1	1	0	0	0.006058177
TCGA-05-4410-01A-21R-1858-07	0	0	62	1	1	2	0	0	0.01693619
TCGA-05-4420-01A-01R-1206-07	912	0	41	1	1	2	0	0	0.0615783
TCGA-05-4398-01A-01R-1206-07	1431	0	47	0	3	4	0	3	0.05947285
TCGA-78-7148-01A-11R-2039-07	626	1	71	1	2	2	0	1	0.04838262
TCGA-86-7954-01A-11R-2187-07	605	0	68	0	1	2	0	0	0.005864789
TCGA-78-8648-01A-11R-2403-07	1209	1	58	0	2	3	0	0	0.02903713
TCGA-49-6745-01A-11R-1858-07	522	0	82	1	3	2	0	2	0.03628665
TCGA-91-6828-01A-11R-1858-07	323	0	70	1	1	1	0	0	0
