# Supplementary material for: Prognostic significance of SH2D5 expression in lung adenocarcinoma and its relation to immune cell infiltration
Source: PeerJ. 2023 May 9;11:e15238. doi: 10.7717/peerj.15238 (PMC10178299; doi:10.7717/peerj.15238)
Supplement: Data S1 [file peerj-11-15238-s002.zip › Raw data/geneImmune08.survival.R]

######Video source: https://ke.biowolf.cn
######ÉúÐÅ×ÔÑ§Íø: https://www.biowolf.cn/
######Î¢ÐÅ¹«ÖÚºÅ£ºbiowolf_cn
######ºÏ×÷ÓÊÏä£ºbiowolf@foxmail.com
######´ðÒÉÎ¢ÐÅ: 18520221056

#if (!requireNamespace("BiocManager", quietly = TRUE))
#    install.packages("BiocManager")
#BiocManager::install("limma")

#install.packages("survival")
#install.packages("survminer")


#ÒýÓÃ°ü
library(limma)
library(survival)
library(survminer)
expFile="symbol.txt"     #±í´ïÊý¾ÝÎÄ¼þ
cliFile="time.txt"       #ÁÙ´²Êý¾ÝÎÄ¼þ
gene="SH2D5"              #»ùÒòÃû³Æ
setwd("C:\\Users\\LYS-PC\\Desktop\\SH2D5\\122geneImmune\\08.survival")     #ÉèÖÃ¹¤×÷Ä¿Â¼

#¶ÁÈ¡±í´ïÎÄ¼þ£¬²¢¶ÔÊäÈëÎÄ¼þÕûÀí
rt=read.table(expFile, header=T, sep="\t", check.names=F)
rt=as.matrix(rt)
rownames(rt)=rt[,1]
exp=rt[,2:ncol(rt)]
dimnames=list(rownames(exp), colnames(exp))
data=matrix(as.numeric(as.matrix(exp)), nrow=nrow(exp), dimnames=dimnames)
data=avereps(data)
data=data[gene,,drop=F]

#É¾µôÕý³£ÑùÆ·
group=sapply(strsplit(colnames(data),"\\-"), "[", 4)
group=sapply(strsplit(group,""), "[", 1)
group=gsub("2", "1", group)
data=data[,group==0,drop=F]
colnames(data)=gsub("(.*?)\\-(.*?)\\-(.*?)\\-(.*?)\\-.*", "\\1\\-\\2\\-\\3", colnames(data))
data=t(data)
data=avereps(data)

#¶ÁÈ¡Éú´æÊý¾Ý
cli=read.table(cliFile, header=T, sep="\t", check.names=F, row.names=1)
cli$futime=cli$futime/365

#Êý¾ÝºÏ²¢²¢Êä³ö½á¹û
sameSample=intersect(row.names(data), row.names(cli))
data=data[sameSample,,drop=F]
cli=cli[sameSample,,drop=F]
rt=cbind(cli, data)

#¸ù¾Ý»ùÒò±í´ïµÄÖÐÎ»Öµ¶ÔÑùÆ··Ö×é
Type=ifelse(rt[,gene]<=median(rt[,gene]), "Low", "High")

#±È½Ï¸ßµÍ±í´ï×éÖ®¼äµÄÉú´æ²îÒì£¬µÃµ½ÏÔÖøÐÔpÖµ
diff=survdiff(Surv(futime, fustat) ~ Type, data=rt)
pValue=1-pchisq(diff$chisq, df=1)
if(pValue<0.001){
	pValue="p<0.001"
}else{
	pValue=paste0("p=", sprintf("%.03f",pValue))
}
fit <- survfit(Surv(futime, fustat) ~ Type, data = rt)
#print(surv_median(fit))
		
#»æÖÆÉú´æÇúÏß
surPlot=ggsurvplot(fit, 
		           data=rt,
		           conf.int=T,
		           pval=pValue,
		           pval.size=6,
		           surv.median.line = "hv",
		           legend.title=gene,
		           legend.labs=c("High level", "Low level"),
		           xlab="Time(years)",
		           break.time.by = 1,
		           palette=c("red", "blue"),
		           risk.table=TRUE,
		       	   risk.table.title="",
		           risk.table.col = "strata",
		           risk.table.height=.25)

#Êä³öÉú´æÇúÏß
pdf(file=paste0(gene, ".surv.pdf"), onefile=FALSE, width=6.5, height=5.5)
print(surPlot)
dev.off()


######Video source: https://ke.biowolf.cn
######ÉúÐÅ×ÔÑ§Íø: https://www.biowolf.cn/
######Î¢ÐÅ¹«ÖÚºÅ£ºbiowolf_cn
######ºÏ×÷ÓÊÏä£ºbiowolf@foxmail.com
######´ðÒÉÎ¢ÐÅ: 18520221056
