# Supplementary material for: Prognostic significance of SH2D5 expression in lung adenocarcinoma and its relation to immune cell infiltration
Source: PeerJ. 2023 May 9;11:e15238. doi: 10.7717/peerj.15238 (PMC10178299; doi:10.7717/peerj.15238)
Supplement: Data S1 [file peerj-11-15238-s002.zip › Raw data/geneImmune11.pheatmap.R]

######Video source: https://ke.biowolf.cn
######ÉúÐÅ×ÔÑ§Íø: https://www.biowolf.cn/
######Î¢ÐÅ¹«ÖÚºÅ£ºbiowolf_cn
######ºÏ×÷ÓÊÏä£ºbiowolf@foxmail.com
######´ðÒÉÎ¢ÐÅ: 18520221056

#install.packages("pheatmap")
#install.packages("vioplot")


#ÒýÓÃ°ü
library(vioplot)
library(pheatmap)
input="CIBERSORT-Results.txt"      #ÃâÒßÏ¸°û½þÈóÎÄ¼þ
pFilter=0.05                       #ÃâÒßÏ¸°û½þÈó½á¹û¹ýÂËÌõ¼þ
setwd("C:\\Users\\LYS-PC\\Desktop\\SH2D5\\122geneImmune\\11.heatmap")      #ÉèÖÃ¹¤×÷Ä¿Â¼

#¶ÁÈ¡ÃâÒß½á¹ûÎÄ¼þ£¬²¢¶ÔÊý¾Ý½øÐÐÕûÀí
immune=read.table("CIBERSORT-Results.txt", header=T, sep="\t", check.names=F, row.names=1)
immune=immune[immune[,"P-value"]<pFilter,,drop=F]
immune=as.matrix(immune[,1:(ncol(immune)-3)])
data=t(immune)

#Õý³£ºÍÖ×ÁöÊýÄ¿
group=sapply(strsplit(colnames(data),"\\-"), "[", 4)
group=sapply(strsplit(group,""), "[", 1)
group=gsub("2", "1", group)
conNum=length(group[group==1])       #Õý³£×éÑùÆ·ÊýÄ¿
treatNum=length(group[group==0])     #Ö×Áö×éÑùÆ·ÊýÄ¿

#¶¨ÒåÈÈÍ¼µÄ×¢ÊÍÎÄ¼þ
Type=c(rep("Normal",conNum), rep("Tumor",treatNum))
names(Type)=colnames(data)
Type=as.data.frame(Type)

#»æÖÆÈÈÍ¼
pdf(file="heatmap.pdf", width=12, height=6)
pheatmap(data, 
         annotation=Type, 
         color = colorRampPalette(c(rep("green",1), rep("black",1), rep("red",3)))(100),
         cluster_cols =F,
         show_colnames=F,
         fontsize = 8,
         fontsize_row=7,
         fontsize_col=5)
dev.off()


#»æÖÆÐ¡ÌáÇÙÍ¼
data=t(data)
outTab=data.frame()
pdf(file="vioplot.pdf", width=13, height=8)
par(las=1, mar=c(10,6,3,3))
x=c(1:ncol(data))
y=c(1:ncol(data))
xMax=ncol(data)*3-2
plot(x,y,
     xlim=c(0,xMax),ylim=c(min(data),max(data)+0.02),
     main="", xlab="", ylab="Fraction",
     pch=21,
     col="white",
     xaxt="n")

#¶ÔÃ¿¸öÃâÒßÏ¸°ûÑ­»·£¬»æÖÆÐ¡ÌáÇÙÍ¼£¬Õý³£ÑùÆ·ÓÃÂÌÉ«±íÊ¾£¬Ö×ÁöÑùÆ·ÓÃºìÉ«±íÊ¾
for(i in 1:ncol(data)){
	if(sd(data[1:conNum,i])==0){
	  	data[1,i]=0.00001
	}
	if(sd(data[(conNum+1):(conNum+treatNum),i])==0){
	    data[(conNum+1),i]=0.00001
	}
	conData=data[1:conNum,i]
	treatData=data[(conNum+1):(conNum+treatNum),i]
	vioplot(conData,at=3*(i-1),lty=1,add = T,col = 'green')
	vioplot(treatData,at=3*(i-1)+1,lty=1,add = T,col = 'red')
	wilcoxTest=wilcox.test(conData, treatData)
	p=wilcoxTest$p.value
	if(p<pFilter){
	    cellPvalue=cbind(Cell=colnames(data)[i], pvalue=p)
		outTab=rbind(outTab, cellPvalue)
	}
	mx=max(c(conData,treatData))
	lines(c(x=3*(i-1)+0.2,x=3*(i-1)+0.8),c(mx,mx))
	text(x=3*(i-1)+0.5, y=mx+0.02, labels=ifelse(p<0.001, paste0("p<0.001"), paste0("p=",sprintf("%.03f",p))), cex = 0.8)
}
legend("topright", 
       c("Normal", "Tumor"),
       lwd=5,bty="n",cex=1.2,
       col=c("green","red"))
text(seq(1,xMax,3),-0.05,xpd = NA,labels=colnames(data),cex = 1,srt = 45,pos=2)
dev.off()

#Êä³öÃâÒßÏ¸°ûºÍpÖµ±í¸ñÎÄ¼þ
write.table(outTab,file="diff.result.txt",sep="\t",row.names=F,quote=F)


######Video source: https://ke.biowolf.cn
######ÉúÐÅ×ÔÑ§Íø: https://www.biowolf.cn/
######Î¢ÐÅ¹«ÖÚºÅ£ºbiowolf_cn
######ºÏ×÷ÓÊÏä£ºbiowolf@foxmail.com
######´ðÒÉÎ¢ÐÅ: 18520221056
