# Supplementary material for: Prognostic significance of SH2D5 expression in lung adenocarcinoma and its relation to immune cell infiltration
Source: PeerJ. 2023 May 9;11:e15238. doi: 10.7717/peerj.15238 (PMC10178299; doi:10.7717/peerj.15238)
Supplement: Data S1 [file peerj-11-15238-s002.zip › Raw data/geneImmune12.immuneCor.R]

######Video source: https://ke.biowolf.cn
######ÉúÐÅ×ÔÑ§Íø: https://www.biowolf.cn/
######Î¢ÐÅ¹«ÖÚºÅ£ºbiowolf_cn
######ºÏ×÷ÓÊÏä£ºbiowolf@foxmail.com
######´ðÒÉÎ¢ÐÅ: 18520221056

#if (!requireNamespace("BiocManager", quietly = TRUE))
#    install.packages("BiocManager")
#BiocManager::install("limma")

#install.packages("ggplot2")
#install.packages("ggpubr")
#install.packages("ggExtra")


#ÒýÓÃ°ü
library(limma)
library(ggplot2)
library(ggpubr)
library(ggExtra)

gene="SH2D5"         #»ùÒòÃû³Æ
pFilter=0.05        #pvalue¹ýÂËÌõ¼þ
immuneFile="CIBERSORT-Results.txt"   #ÃâÒß½þÈó½á¹ûÎÄ¼þ
expFile="symbol.txt"                 #±í´ïÊäÈëÎÄ¼þ
setwd("C:\\Users\\LYS-PC\\Desktop\\SH2D5\\122geneImmune\\12.immuneCor")     #ÉèÖÃ¹¤×÷Ä¿Â¼

#¶ÁÈ¡ÃâÒßÏ¸°û½þÈó½á¹ûÎÄ¼þ£¬²¢¶ÔÊý¾Ý½øÐÐÕûÀí
immune=read.table(immuneFile, header=T, sep="\t", check.names=F, row.names=1)
immune=immune[immune[,"P-value"]<pFilter,]
immune=as.matrix(immune[,1:(ncol(immune)-3)])

#¶ÁÈ¡±í´ïÎÄ¼þ£¬²¢¶ÔÊäÈëÎÄ¼þÕûÀí
rt=read.table(expFile, header=T, sep="\t", check.names=F)
rt=as.matrix(rt)
rownames(rt)=rt[,1]
exp=rt[,2:ncol(rt)]
dimnames=list(rownames(exp),colnames(exp))
data=matrix(as.numeric(as.matrix(exp)), nrow=nrow(exp), dimnames=dimnames)
data=avereps(data)
data=data[gene,,drop=F]

#É¾µôÕý³£ÑùÆ·
group=sapply(strsplit(colnames(data),"\\-"), "[", 4)
group=sapply(strsplit(group,""), "[", 1)
group=gsub("2", "1", group)
data=data[,group==0,drop=F]
exp=t(data)

#ÑùÆ·È¡½»¼¯
sameSample=intersect(row.names(immune), row.names(exp))
immune1=immune[sameSample, ,drop=F]
exp1=exp[sameSample, ,drop=F]

#Ïà¹ØÐÔ¼ìÑé
outTab=data.frame()
x=log2(as.numeric(exp1[,1])+1)
#°´ÃâÒßÏ¸°ûÑ­»·
for(j in colnames(immune1)[1:22]){
	y=as.numeric(immune1[,j])
	if(sd(y)>0.001){
		df1=as.data.frame(cbind(x,y))
		corT=cor.test(x, y, method="spearman")
		cor=corT$estimate
		pValue=corT$p.value
		p1=ggplot(df1, aes(x, y)) + 
			xlab(gene) + ylab(j) + 
			geom_point()+ geom_smooth(method="lm",formula=y~x) + theme_bw()+
			stat_cor(method = 'spearman', aes(x =x, y =y))
		if(pValue<pFilter){
			pdf(file=paste0(j, ".pdf"), width=5, height=4.75)
			print(p1)
			dev.off()
			outTab=rbind(outTab, cbind(Cell=j, pValue))
		}
	}
}
write.table(outTab, file="immuneCor.result.txt", sep="\t", row.names=F, quote=F)


######Video source: https://ke.biowolf.cn
######ÉúÐÅ×ÔÑ§Íø: https://www.biowolf.cn/
######Î¢ÐÅ¹«ÖÚºÅ£ºbiowolf_cn
######ºÏ×÷ÓÊÏä£ºbiowolf@foxmail.com
######´ðÒÉÎ¢ÐÅ: 18520221056
