# Supplementary material for: Prognostic significance of SH2D5 expression in lung adenocarcinoma and its relation to immune cell infiltration
Source: PeerJ. 2023 May 9;11:e15238. doi: 10.7717/peerj.15238 (PMC10178299; doi:10.7717/peerj.15238)
Supplement: Data S1 [file peerj-11-15238-s002.zip › Raw data/GEO data.csv]

Genes	GSM1062805	GSM1062806	GSM1062807	GSM1062808	GSM1062809	GSM1062810	GSM1062811	GSM1062812	GSM1062813	GSM1062814	GSM1062815	GSM1062816	GSM1062817	GSM1062818	GSM1062819	GSM1062820	GSM1062821	GSM1062822	GSM1062823	GSM1062824	GSM1062825	GSM1062826	GSM1062827	GSM1062828	GSM1062829	GSM1062830	GSM1062831	GSM1062832	GSM1062833	GSM1062834	GSM1062765	GSM1062766	GSM1062767	GSM1062768	GSM1062769	GSM1062770	GSM1062771	GSM1062772	GSM1062773	GSM1062774	GSM1062775	GSM1062776	GSM1062777	GSM1062778	GSM1062779	GSM1062780	GSM1062781	GSM1062782	GSM1062783
A1BG	7.05282394093333	7.24987991653333	7.26857843393333	7.1765167714	7.2461894511	7.62909351983333	7.3082232635	7.13101399736667	7.0113230705	7.08034029013333	7.1703186671	7.12248075806667	7.2344573021	7.1405336221	6.93925822576667	7.051687781	7.195754687	7.14975341166667	7.0783021291	7.4018778483	7.05807105706667	7.16594519616667	7.10388358433333	7.0001076857	7.1650907039	7.1968087831	7.1220958868	7.14935170806667	7.34528525673333	7.05831255903333	7.7079594611625	7.35214563605	7.1157833814625	6.9658496856875	7.6138889849	7.235307723325	7.282703489075	7.102650076175	7.1744426012125	7.3839797376875	7.2193408191	7.207280975525	7.2438253879375	7.1079335629875	7.3590339839625	7.2215502738875	6.9280636131375	7.049057501575	7.2314905285375
A1CF	5.35792717936667	5.6063545227	5.37447110806667	5.47001504896667	5.47001504896667	5.45693683623333	5.42136130336667	5.40850410456667	5.3056213538	5.40510751396667	5.43983747163333	5.349411265	5.66205838526667	5.37503976826667	5.26614200273333	5.38731255523333	5.4863091946	5.6031164963	5.377356561	5.42769068086667	5.2886057536	5.4026426474	5.64376775416667	5.40943055146667	5.402132241	5.5116329511	5.3965508939	5.41904705363333	5.517161274	5.40850410456667	7.8873097955875	5.5830953419125	5.6426867127625	5.5483669698625	5.589785671225	5.39503334755	5.3049465775875	5.595620471225	5.4170114756	5.4947105764875	6.747790014725	5.442808407525	5.3927643238875	5.590862280125	5.399373263175	5.5758428812875	5.9377895891875	5.4204245268875	5.5793272138
A2M	13.236247444	12.869534334	12.7137113573333	13.1340740526667	12.900125599	11.7149059933333	13.022512881	12.808434454	12.7323762903333	13.111131287	12.9506578773333	13.236247444	12.6586572026667	13.002717336	13.0379536313333	12.8545292536667	13.002717336	12.6830950103333	12.08775479	12.7323762903333	12.900125599	12.7764894483333	12.9506578773333	13.022512881	13.3763986906667	12.900125599	12.5395158773333	12.869534334	12.836879889	12.8223889043333	12.2581604485	11.77921768425	9.8235358834125	12.547640729625	12.78586920525	12.282003736125	12.4542257185	11.877193332	10.379226898975	12.00749995725	12.390173626	12.046256983375	11.23440021275	12.801244294625	12.47825790625	11.46194874075	12.44192361825	12.282003736125	9.1264256954
A2ML1	5.2215445201	5.77338519103333	5.34471193946667	5.4716988086	5.3422044278	5.74652725856667	5.3133752346	5.56882567406667	5.3020023187	5.18971740406667	5.54009990686667	5.5535423915	5.5089755694	5.3517179648	5.4688106378	5.47589357696667	5.37447110806667	5.3758298556	5.49719877236667	5.5009641647	5.26542110453333	5.63592456183333	5.45899243353333	5.42769068086667	5.40045792263333	5.36593748733333	5.55237261453333	5.48907082876667	5.47648479136667	5.61938362126667	5.5523040294875	5.6283151388375	6.5340978921	5.9149421692	5.585124915825	5.6951394617875	5.67278494835	5.5583753347	5.6018838584125	5.585124915825	7.49605137105	5.55453758835	5.4647278309125	5.3670082330875	5.652339917475	5.693417751775	5.4782585084375	5.6596611381	6.122641986575
A3GALT2	5.83644638053333	5.77667640046667	6.13557453156667	5.7755702337	5.8346686363	6.5943296273	5.97069662423333	5.84100427626667	5.98478167856667	5.96321024896667	5.89975632033333	5.9226529758	6.15680476823333	6.0233118534	5.71921847656667	5.93752590816667	6.04409283003333	5.9660290083	6.23736778893333	6.01304643943333	5.92399148943333	5.8838758787	5.7671818734	5.8129823367	5.92429973286667	6.31230448083333	5.63211073883333	5.88536369006667	6.0603012085	5.83644638053333	6.1255298197	5.8643428147375	5.826686805475	5.748074412325	6.0481145262375	6.0694227635875	5.522236335275	5.9692709744	6.2459751725375	5.99451726085	5.53357359765	5.8363032340875	6.069981467675	5.5825328529	6.225840884425	5.888473457075	5.7986333668375	6.0667737782125	6.2601555287625
A4GALT	7.8319101651	8.17141669586667	8.0344861826	7.1845823447	7.4679725329	8.692144839	7.56406024293333	7.1975143591	7.67300842606667	7.43681023906667	7.79887116743333	7.58795534773333	8.1038811049	7.53494879403333	7.5246145249	7.5583625952	7.6041743437	7.60479242006667	8.09877820016667	7.5694402377	7.5823787053	7.6673119703	7.82158271466667	7.43550974523333	7.54332429566667	7.60368736576667	7.6324502945	7.4018778483	7.453060468	7.58897876746667	8.0292592108125	7.898868048225	7.673089724775	7.346262884125	7.3515543222625	7.5358367144875	7.2399721324625	7.599306422375	7.9450930118875	7.7245884656875	7.74531202315	7.6636925041625	7.3990564763625	7.43981658815	8.010214841325	7.300420165075	7.6121223807125	6.939975655075	9.20218499895
A4GNT	5.33657794	5.43273487093333	5.44649704296667	5.732202816	5.55237261453333	5.5507742246	5.5510244211	5.6335323493	5.7148958047	5.65226149553333	5.67170422876667	5.53388619423333	5.6662810644	5.48240707716667	5.5061536789	5.57847768463333	5.5136705716	5.39023346903333	5.48154487606667	5.4828664144	5.57572221756667	5.7736165841	5.43809949563333	5.5009641647	5.62694069533333	5.6116698106	5.5838283379	5.64376775416667	5.79572010043333	5.61576897313333	10.956430268625	5.43702077865	5.37630820865	5.458551347275	5.833750385075	5.6418749809375	5.5549291431875	5.3739576637875	5.5555191338375	5.799736899125	7.0967625856	5.611289328325	5.7691830635125	5.456201004975	5.682030338075	5.7192830681625	5.6381079018125	5.5943861127125	5.7400773704375
AAAS	7.9237452031	7.73386789956667	8.0398300965	8.45556119276667	8.4434474627	7.63360940613333	8.46059303286667	8.39854577383333	8.539713637	8.4274549802	8.54415461216667	8.4705590884	8.24274317413333	8.46921011596667	8.4651334762	8.11776851016667	8.34031302133333	8.19460350676667	8.0544054826	8.37229003906667	8.4035069466	8.66520713173333	8.5082851728	8.585692501	8.38251864116667	8.37338126493333	8.56682717003333	8.50842631653333	8.5002240181	8.47514349623333	8.244493532175	8.422194731225	8.587547218775	8.64536588195	8.801560521175	8.6120399356	8.2932447434125	8.3326681376	8.6000392675375	9.1799195647125	8.2481658816125	8.348219311225	8.3587457776125	8.490802860225	8.738591170275	8.7296341777	8.4671138287125	8.7578437685875	9.2081915736125
AACS	7.85843078296667	8.20189100896667	7.77651669186667	8.10723182353333	7.7294297059	7.18786330226667	7.76975679403333	8.0752640884	7.63076561293333	7.97637033453333	8.18662929536667	7.6113789717	7.2858441035	7.66715380356667	7.776711766	7.75862240793333	7.6043861706	7.54590789483333	7.85810379983333	7.67741616576667	7.77248078983333	8.21955102283333	7.8055087248	7.78436563806667	7.7384150824	8.1175176303	7.90040397646667	7.78734087946667	8.04322037693333	7.45386269886667	8.631868875025	7.9079724787875	7.6941241264375	8.2466558456	7.5988610029375	7.88153829575	7.72943997975	7.938736236075	7.9501861453	9.62260582445	8.211450123825	8.02767055035	8.0914930403	7.6642983138625	7.588812309525	8.569594979325	7.8170785427125	8.2579030633125	9.4933027386625
AADAC	7.85588576	10.0945512139	6.72908423726667	8.31703526176667	7.4195867697	5.6435257594	5.47275565463333	8.2375904402	7.52027341523333	6.75869661956667	8.1999462128	7.9392849127	5.8721340338	7.4174602191	6.4087505341	7.42218882246667	7.6892272949	7.6497092406	6.0331745307	6.4265919208	7.12927362123333	7.57109889976667	6.73538683253333	6.829891618	7.0544744492	7.7601539771	7.2150617918	6.94501597096667	8.26931645073333	6.44986880613333	6.5757028461	4.8106594740375	4.6980213343875	4.6027139246625	4.122198885725	5.72763673665	4.796021467425	6.0582168638375	5.3987177610375	7.5129923283875	6.8367999374875	5.8895656884125	4.7424188733375	8.17185517545	4.93906883	5.763282018875	6.9090823114625	5.3621795952875	4.3830865859875
AADACL2	4.66379842766667	7.06466573083333	4.6001625856	4.94927760753333	4.7440365473	4.77017189666667	4.4850059033	4.68202624323333	4.7684273084	4.42394590376667	6.74520316116667	4.42258658406667	4.46228639286667	4.52635184926667	5.12340579026667	4.81981601713333	4.43070222536667	4.45262517933333	4.37061937646667	4.69237187703333	4.5579368591	4.56852067306667	4.36754725776667	4.6148285389	4.61727275846667	4.5180737336	4.80845441816667	4.4294689656	4.66379842766667	4.56201450033333	4.7428867697625	4.8069556235875	4.6707106947375	4.6422401845	4.2812342822375	4.5343567371875	4.66202942135	4.36062721615	4.2812342822375	5.188780260075	4.4483519435	4.5204802394125	4.3838881015875	4.84519079925	4.390657472625	4.6246102273	4.4545054972	4.69658961895	4.6135112881875
AADACL3	5.3997319858	5.9147126356	5.39845054953333	4.8876449426	5.6572695573	5.19532038376667	5.20390928593333	5.63411822316667	5.39154636066667	4.95563184416667	5.1823955376	5.35697008773333	5.258332618	5.17913602186667	5.32697072026667	5.29807300563333	5.1890998363	5.7115204016	5.55429029463333	5.5742798487	5.13172664643333	5.30852712	5.18378809286667	5.42282311126667	5.4413462003	5.12625665666667	5.13659420013333	5.18213772763333	5.52297175723333	5.1724777222	5.604085236775	5.43271258475	5.2321838140625	5.37630820865	5.2891759276125	5.69080436235	5.3701907277375	5.672191172825	5.288878423	5.3557962775125	5.34617013935	5.571782886975	5.603453069925	5.396552014275	5.3295673251125	5.531266176725	5.68124934435	4.9367093802125	5.4575350463625
AADACL4	4.99839685756667	4.9951522667	4.96471997896667	4.9224998156	5.0998798529	5.00414892826667	5.0266259035	5.05152502066667	4.9541010856	4.98940380416667	4.99077684083333	4.96438223523333	5.10801649093333	5.1086544831	4.93039294876667	5.23677005763333	5.25737374616667	5.07792776426667	5.0715986411	4.94927760753333	5.07585716253333	5.17268632246667	5.25523759526667	5.04832396493333	5.05254826533333	4.9746324698	4.76628971096667	5.26010308263333	5.24080238333333	4.7846070131	5.3451748967625	5.4766324996625	4.7865970909125	4.8780519068	4.7814872562875	5.2094473601	4.9126885056625	5.1832401215875	5.1878075480875	4.907056665425	5.0379795253	5.188780260075	5.11340593095	4.8024256348375	5.11340593095	4.9265734195625	5.11340593095	4.9955049872625	5.090032607275
AADAT	7.77738521893333	7.42176434203333	7.07441770236667	8.5213514646	7.6543668906	6.71948623666667	7.85882794056667	7.87212252606667	7.85456900596667	7.77494111046667	7.7491603374	8.32392740256667	7.4871285756	8.2409922918	7.73202433586667	7.86625205686667	7.67549894646667	7.5386171023	6.9466244856	7.84962468153333	7.8745846272	8.33362811406667	7.71478500373333	8.1282264074	7.94797428446667	7.95748538966667	8.00719275473333	7.84873805053333	7.7236906051	7.65790184346667	6.8463680982375	7.6431029141	7.5196934998375	8.08826568725	7.74917516115	7.8159106314	9.4748831391375	8.57061134575	6.836596119425	8.734623205625	6.9211718142	8.86093227865	8.7578437685875	8.626293361175	6.7097616076375	8.368735206125	7.6961285769625	8.985728693025	7.9327580571
AAGAB	7.78555200896667	7.6095730146	7.2872481665	7.6765950362	7.3785102684	7.13074731826667	7.2432725589	7.26424551003333	7.4802834352	7.7028382937	7.45281712213333	7.51550463033333	7.3771139304	7.2564285119	7.61988743146667	7.43301564846667	7.453060468	7.62484919233333	7.33770206756667	7.33453454976667	7.75457777983333	7.51629495613333	7.18370378816667	7.5426629543	7.48146546673333	7.3853448868	7.47765108746667	7.4949069023	7.39991176916667	7.55124308266667	7.3647580265875	7.004952067125	7.5578885019	7.7954461931375	7.85092445015	7.3873863339375	7.4798993528125	7.477451693975	7.6697077155375	6.9723125457625	7.5897267163375	7.7565846204625	7.7275124192125	7.3564572990125	7.5526235699375	7.726404732525	7.8958995520875	7.66464653015	7.4095126092625
AAK1	9.83474226003333	9.77345539723333	9.92968428926667	9.61092961623333	9.88162066113333	10.0520560261333	9.89174229326667	9.81899264646667	9.81430425643333	9.8939805348	9.93311643656667	9.6784505525	9.9964258507	9.6133309046	9.81568533583333	9.855028979	9.83474226003333	9.8293603261	9.65084222166667	9.9253321013	10.0031422931667	9.87447395336667	10.0063570344	9.97447357216667	9.88909390766667	9.7846091588	9.96200281766667	10.0822882653	9.9514983494	9.78979317346667	9.9590726734375	10.2748787997125	9.4906500339625	9.60000687835	9.6186580419625	9.7242795587125	9.8129950762	9.8485633849125	9.4929561972875	9.4700451016	9.8952086924	9.693174040325	9.8035254954875	9.961880803275	9.7955668092125	9.4758868456	9.9243884206875	9.6854156494875	9.2108863592375
AAMDC	7.59891295436667	7.56436505316667	7.3272511959	7.75562067023333	7.67491315206667	6.1194102764	7.67090051976667	7.65826303166667	7.5768739859	7.81930119193333	7.8768092632	8.04758858673333	7.55335013063333	7.8735001564	7.80143974613333	7.61988743146667	7.95227402046667	7.64361640613333	6.92871851923333	7.3971468925	7.6566509089	7.76174472173333	7.54221849443333	7.91554725973333	8.03813974066667	7.5884738763	7.58573687873333	7.54779003463333	8.05759396563333	7.67323463763333	6.9093248069125	6.4965981185375	7.1104226112625	7.0265938579375	7.3939522922625	6.8971855283125	7.161471450325	7.6140474379625	6.9070902227875	7.15048795345	6.9845834195875	6.9109518170375	6.9819364369	7.3395909428375	6.9962363303125	7.1859214186	7.1962841451	7.382077848925	7.2250430822
AAMP	8.2767338117	8.35766773223333	8.34649829863333	8.35986646013333	8.49191118876667	8.6058436394	8.37490971873333	8.43486750916667	8.40716028216667	8.4436467489	8.4983412106	8.30627956383333	8.31295169193333	8.5327857336	8.33882942206667	8.47452462506667	8.37000039423333	8.30235910423333	8.5054748853	8.5798146565	8.40668783196667	8.44704853686667	8.4705590884	8.49574400576667	8.2716510773	8.39567524593333	7.95655104333333	8.3595150312	8.2976489703	8.37636410393333	8.3589456797	8.4504366636375	8.757128167125	8.526517021625	8.1172323763625	8.576762402075	8.5988899946125	8.93617497685	8.65351976155	9.3551806211625	8.6478862047125	8.5432366133	9.0667780995875	8.1444804191625	8.700079345725	9.1099161506	8.404407536975	9.10555708405	8.7132922649375
AANAT	6.0464389961	6.50121645926667	6.24548211103333	6.17707441643333	6.38198026006667	6.8505440235	6.44192625683333	5.85369927086667	6.15355307253333	6.31164244016667	6.14928716023333	6.1371923924	6.36504828133333	6.33924525576667	5.98362544376667	6.06866803166667	6.0222663085	6.02995107963333	6.82024946216667	6.2179659048	6.065748469	6.286888218	6.04492343266667	6.06945053743333	6.09331140516667	6.08625013043333	6.19026079176667	6.19688796996667	6.5004971822	6.42763118743333	6.661644542225	6.418972510025	6.3251866936875	6.2137067079625	6.260644584875	6.354373574275	6.1995453178875	6.46749644875	6.342400068075	6.4327488124375	6.278243011225	6.2767819822125	6.2480752944875	6.359034657475	6.3856818616	6.3476549328	6.331403505775	6.1305079401	6.6704214990125
AAR2	8.40776297256667	8.49737221396667	8.3788964271	8.618664074	8.65078242613333	8.15665899906667	8.4688948632	8.69679028193333	8.59353974666667	8.63142525353333	8.6462008795	8.6644268036	8.2965110143	8.58525199896667	8.56264629356667	8.56795946753333	8.74001649226667	8.47912638983333	8.64037418363333	8.70071907043333	8.49392385486667	8.65629281986667	8.7155387243	8.73767776486667	8.65341936743333	8.61796372733333	8.46662638973333	8.46277748746667	8.64058688483333	8.82650690073333	8.195694506175	7.935158515	8.1414763093	8.519737231725	8.7221142768625	8.4537268400125	8.3622775434875	8.8289908886125	8.1465141653875	8.7530148268125	8.4517397284875	8.5833583712875	8.67021584505	8.215833353975	8.6797328352625	8.62744983435	8.465386593325	8.5066560984	8.16495389935
AARD	7.32170743943333	6.86937182733333	7.45423955916667	8.81209675473333	7.6017323494	7.2807130972	8.04876952173333	8.28643153506667	7.8017122587	7.53474583626667	8.2141969362	7.82867024746667	7.51672096246667	7.83535812686667	6.9887583732	7.5101115703	8.1846372922	7.49723475776667	7.0137613932	7.29326410293333	7.91854408583333	8.57811772026667	7.82421037356667	8.45118786496667	7.8918676217	7.7425628662	8.58884757366667	8.04938403756667	8.6576865196	7.8292673746	6.7365149319	6.5185547292125	6.5145922244	6.309938842075	6.397206652125	7.0816000521	8.6809584617	6.7045601249125	6.6000591934	8.384311533	7.1764585435375	7.4789218663875	7.144082456775	7.24240691665	7.2244777977375	6.6853538334375	7.3285766244	7.1442722857	6.769970357425
AARS	9.39202582036667	9.52830944063333	9.5784964879	9.78111769366667	9.52089277893333	9.13038724263333	9.3794491449	9.8555644354	9.57934277853333	9.66482550303333	9.63156909933333	9.52379274366667	9.741657416	9.49754056923333	9.5860186896	9.43654712043333	9.52379274366667	9.35450833636667	9.6601756413	9.7915575345	9.50929698956667	9.86516075126667	9.855028979	9.6417061488	9.57605199813333	9.9248626393	9.6466106097	9.71311403913333	9.705594031	9.675477314	9.4463446021	9.923055875225	9.8305168985375	10.4440022705875	9.7208938717625	9.6926482677	9.5327750444125	9.7222985863	9.7158887744125	10.888278437125	9.7693753958125	10.544239211625	10.460824644325	9.5542524099375	9.5525527119875	9.598728799825	9.7651888371375	10.56890206325	9.398306691625
AARS2	6.96094899173333	6.96600174903333	7.03171571106667	6.8699748039	7.06317499483333	7.29223419823333	7.21850800526667	6.79283266066667	6.9488300801	6.995458873	6.62761220933333	6.8807205994	7.1959746996	7.0001076857	6.8622245629	6.87986176806667	6.8519126892	6.93367346133333	6.64409866343333	6.84903184583333	6.79808079396667	6.90581893913333	7.1437601884	6.94599545803333	6.8523499489	6.97311099376667	7.14075244266667	6.9993626594	7.0787681738	6.94976833666667	7.140024811	7.6668320536125	7.2822900891	7.2655473470375	7.390578323625	7.1627248943	7.4161985695375	7.6863429427	7.321555364125	7.422214901425	7.0560640395125	7.0887174189375	7.0311531842	6.93627282975	7.6442050636125	7.0893075346875	7.01117125155	6.9864710986875	7.9337590038875
AASDH	7.65864054363333	7.31555846523333	7.36348930996667	7.8768092632	7.61422630943333	6.64589239766667	7.56019705136667	7.53315898573333	7.5064669767	7.60641153656667	7.58897876746667	7.71669643713333	7.20876032516667	7.6497092406	7.6011152903	7.32128039996667	7.5864910126	8.00719275473333	6.43383859003333	7.32397769293333	7.61713409423333	7.5591808479	7.4710214933	7.58881861376667	7.66056593256667	7.50155784283333	7.75950347576667	7.24661636356667	7.7975511074	7.86462842626667	7.3813162326375	7.538381886575	8.3511024474625	7.865010327075	8.1822419881125	7.8075995802875	8.047666215925	7.7817729115	7.7952329218375	8.1343685865875	7.62510138755	7.956218260525	7.670077645825	7.793924629725	7.7155061066	7.6977074801875	7.6180605888375	7.9976783216125	7.7490000248
AASDHPPT	8.8767367681	9.02981494273333	8.74672492346667	9.0281345367	8.64981822966667	7.68904848093333	8.56287988026667	8.7352456411	8.71268459946667	8.89270925516667	8.90579191853333	9.11538082756667	8.40088520046667	8.98766841883333	8.90027952193333	8.87966388066667	8.96763896926667	8.79264529553333	8.5157566707	8.89523388543333	8.7921608607	8.8883983931	8.6840474446	8.9026232084	8.75793615986667	8.75996656413333	8.9089331944	8.77255290353333	8.83902718223333	8.93797518406667	7.7979140102875	8.2930539607625	8.973533296575	9.2861741423	9.8662242889625	8.9875598192625	8.86771777865	8.8826193093875	9.4798241018875	8.6568221330375	8.7907454371625	8.9737884283875	9.001189684875	8.7517635583625	8.6284718632625	9.1155958414	8.7119066834125	9.4961862444375	8.33114199635
AASS	9.87252680466667	9.24058386486667	10.0810391428	9.08245290116667	10.2001466108	10.2329522138	10.0534264243667	8.76464503593333	9.55517120366667	9.60946242016667	9.72079188033333	9.48739067713333	9.89647922533333	9.1128062248	9.30485216773333	9.64706389113333	9.65456409456667	9.62582708996667	8.96763896926667	9.18862632123333	9.7239532471	9.7901932398	9.8467017493	9.29924558003333	9.89745712296667	9.71354433703333	9.3409856161	9.31173165633333	9.70259154636667	8.7359316191	9.2237658262375	9.775494241675	8.3632758856125	9.572851037975	8.4146473169125	10.1298306944375	9.7308210134625	8.9630982399	9.611474883525	9.64855636365	9.3436212420875	7.779559797	10.0236781835625	9.661396467675	9.865187740475	8.5082442879625	9.5110530376375	9.2225810528375	7.925356072175
AATF	8.9749213219	9.15893093753333	8.9034300804	9.0595403036	8.91459191653333	9.34546543756667	8.92641903563333	9.0073647817	8.98631038656667	9.18218730293333	9.11938295363333	9.17958695086667	9.02557036083333	8.8954353332	9.07217515313333	9.1283282599	9.13229916893333	8.89418560656667	9.09600944523333	9.18079417553333	9.16366294226667	9.13900419863333	9.15184545516667	9.15959046676667	9.06853402453333	9.09409058886667	8.99013376233333	9.07858034776667	9.1598607063	8.8290788969	9.3083975434625	8.970297896875	8.9296677708375	9.2868401288625	8.8870376945125	9.168883323675	9.369783317975	9.321602010775	9.151909363225	8.869537782675	9.0111063242125	9.0430546522375	9.0803043245625	8.9140434622625	8.7604203462375	9.4155155301375	8.8439989685875	9.5732553363125	8.819749402975
AATK	7.08765594156667	7.23933827083333	7.53772075973333	7.31894855503333	7.3572161675	8.37982530596667	7.34499813716667	7.37205150916667	7.40013197263333	7.31090358103333	7.22453894616667	7.148838234	7.4018778483	7.13402463596667	7.08034029013333	7.18956364006667	7.22453894616667	7.2020648161	7.56478935886667	7.3413518747	7.14190355936667	7.29223419823333	7.3369110744	7.17770458866667	7.10964617743333	7.13353675203333	7.166140302	7.33284490903333	7.3636784236	7.05038352013333	7.2697345257125	7.4501490712625	7.003539520425	6.7732751130625	6.895506370025	7.2370388626875	7.2410435616375	7.082827877975	7.2195306360625	6.9469987989125	6.8848948299625	6.7619886279375	6.973100334425	6.932030987725	6.985813248125	7.0185925305	7.1770563601875	6.9211718142	7.2889829755
ABAT	7.440308094	7.07634118386667	7.4012973784	7.4203942299	7.4635812442	7.13127017026667	7.51031699183333	7.50758635206667	7.4233716329	7.6543668906	7.31873869896667	7.51898972186667	7.48530721666667	7.5704131444	7.62384065	7.49616025276667	7.287030538	7.52514952026667	7.78890686043333	7.66038861276667	7.65495011013333	7.89025589633333	7.4602144877	7.7132059415	7.51724265413333	7.52197518346667	7.4912585576	7.63458541233333	7.85357295673333	7.3478755316	7.653952950225	7.570480650675	7.562602102775	7.417105114475	6.9634939074125	7.7992823004625	7.6367855071875	6.9669590234	7.6029113531375	10.5866387725	7.526151722625	7.488946259	8.2844045043125	7.681047624325	7.673089724775	7.29295542835	7.69135517475	8.065769130025	8.017498189225
ABCA1	9.01543203993333	9.2295842489	9.4358340899	10.0702726363667	9.9204416914	9.5629474005	9.7556752523	9.93183711396667	9.89995654426667	10.195517413	9.42915744783333	9.54672447846667	9.14275229776667	10.2900180503333	9.38516778943333	9.14416993466667	9.54573224386667	9.3022728602	8.5744117102	9.39698019023333	9.31687889093333	9.41890970866667	9.59005174626667	9.83223349256667	9.48280423483333	9.72276124956667	9.7696809769	9.9732570647	9.79874833423333	9.7243169785	7.535387825925	8.4846260786	8.803108310775	8.868560469125	7.2252321541625	9.3035690307875	9.6439430117375	9.461466288575	9.9996352789625	7.479111993325	9.1396679401	8.56870493885	8.8604248166	9.7270517110625	8.3577007055625	8.9001377224625	9.47948937415	8.5347641826	7.8621422708125
ABCA10	7.16683823273333	8.9250994999	6.3958038012	7.53585797943333	7.3233232975	5.93669741946667	8.51218624106667	6.8361126582	6.7115592003	7.18482581776667	7.86482230816667	7.68827509876667	6.2657369137	7.5170938333	7.6763697625	7.41495749156667	6.84492804213333	7.82312297816667	5.79360696466667	6.28647611926667	7.2263366223	7.29081411366667	7.40442304606667	7.34499813716667	7.41768496836667	7.4696208318	7.11434496243333	6.80858087543333	7.11996135713333	6.966251707	6.4902174353625	5.8439837873	4.9333697080625	5.8508290588875	7.328371053975	6.5607673943	7.2864832460625	6.8898230731375	5.7808129906625	6.320831936575	7.2231949031375	6.1450309515125	5.58652055265	7.1538183272125	8.147635448	6.1131937802375	6.6563364863375	6.9469987989125	5.794199299825
ABCA11P	6.27650756836667	5.7294620513	6.4911813736	6.47478872936667	6.51292004583333	6.4545162201	6.79469750716667	6.34433735213333	6.36461222966667	6.54297132496667	6.45644051233333	6.21824474326667	5.7671818734	6.06665438013333	6.83898781143333	6.72190038366667	6.4905300775	6.56430063246667	5.45954529443333	6.3007313253	6.55690970423333	6.43264002796667	6.60148653983333	6.6509576638	6.5284973939	6.71507514316667	6.41664683023333	6.5254920006	6.19688796996667	6.29456985796667	5.7934005797625	5.90340245965	5.827596837275	6.5630879223	7.8807439743875	6.232446378425	6.992533391725	6.38065361375	6.3086937307875	6.2519016147125	6.1726229311125	6.2611378371875	6.0481145262375	6.3829276681	6.4436992109	6.227399891625	6.4618567407375	7.210034889	7.2705592393875
ABCA12	5.2577174822	5.1566036542	5.20295942616667	5.0563729922	5.01700231226667	5.62779280336667	5.10344627703333	5.09043966926667	5.04365296366667	5.06449562716667	5.134637022	5.09248358413333	5.16577266056667	5.09924055736667	5.0786841393	5.0441057046	5.05254826533333	5.1320234935	5.47792485553333	5.1733350754	5.1759064992	5.175179243	5.13917900726667	5.05468131703333	5.15279475846667	5.13597367603333	5.19213147163333	5.12516031273333	5.1539476872	5.13712536496667	5.807225632675	7.27383650545	7.6414356529625	8.6400926828375	8.229766249625	6.2000175117875	5.0848364710375	8.25036872625	5.4668093681125	5.5973800599	5.7412682592875	6.2854410945875	8.584074664075	5.0625687182	7.1958556234875	6.916247046	6.7062120020625	8.0790961801625	5.6426867127625
ABCA13	8.7352456411	5.5838283379	7.9222080073	6.8643242676	6.82192338306667	5.86586866376667	6.6470013936	7.7191862584	7.19813008313333	6.00812946953333	5.59547155696667	7.29223419823333	6.86957464216667	7.1841540495	9.93265091576667	9.11854756676667	6.01453148523333	7.36348930996667	9.48924137743333	9.3149638175	6.66009788513333	6.10887366936667	6.11041893966667	5.92540874486667	6.86731142983333	6.51292004583333	8.24582764306667	7.82158271466667	6.04870632476667	6.40289549826667	8.2481658816125	9.2510121345625	7.5333703159875	8.7664936065375	5.9478856802	9.413047766675	7.2391425609375	7.4224536478125	11.059962940125	5.690535360575	7.5684901178125	5.8018929422	7.6010379970125	8.892081201075	10.7730947495	9.403682684825	7.0055795609625	8.2834413766875	7.3063193499875
ABCA2	7.7488656362	7.97204003323333	8.14057184846667	7.68827509876667	7.98401506733333	8.73025744756667	8.09154338833333	7.9838271777	8.2460827827	7.89270962076667	7.8920979023	7.69409368846667	8.47533931733333	7.962800773	8.02370955146667	8.00314284973333	7.7712843736	8.01738864586667	8.15624004996667	8.21945921576667	7.6977466584	7.76742986036667	8.35393193556667	7.84895869893333	7.9365696112	7.95179080963333	8.04876952173333	7.94962878226667	7.8770590306	8.14296932206667	8.6059778452	8.574191951675	8.023697406075	7.735028451775	8.0220685899875	7.9923754752	8.2681843162125	8.0060801029	8.26440593005	8.0341755449375	8.2958840846375	8.474022984525	7.9420655965375	8.0990210353625	8.3240475415625	8.599138081075	7.7342584907875	7.8108848095375	8.9766466021875
ABCA3	10.1055274010667	7.174087429	10.5176700276667	10.8639705026667	10.8818021783333	11.1633453683333	10.6764831226667	10.8868556033333	11.188167223	10.3251522693333	10.3209381426667	10.0683782895333	10.5282111163333	10.2260849632333	9.5123983384	10.440799077	10.1269570667	10.740216478	10.2533847173333	10.9270052596667	10.392655309	10.756132952	11.030801136	10.646725877	9.82332639686667	11.030801136	10.0455853471	10.5518796596667	10.7385565126667	9.8197370847	7.5095982551875	9.81802754395	7.05759169455	8.3226519346375	6.320562076575	10.1611814974125	10.06342180935	9.5756920218375	10.318260717575	10.0554418682	9.444788134125	8.4502207993625	8.6025512218375	10.1745647909625	8.1470379472	9.9336960194625	10.546392858125	9.0328764080875	7.490787810075
ABCA4	5.47817056973333	5.91441939676667	5.7650622686	5.6060299238	5.3726645629	5.92087694803333	5.56377410893333	5.76067037573333	5.64759256043333	5.6253739993	5.45663948056667	5.58441893253333	5.70899771043333	5.33902295433333	5.679234155	5.61405812903333	5.49660736723333	5.50769899683333	5.81850032813333	5.61228222846667	5.556293853	5.6338283062	5.52014444666667	5.5058193684	5.43860605563333	5.67271235786667	5.44078701336667	5.54670750296667	5.58701090816667	5.50122000376667	5.6639221131625	6.531069225075	5.8692192613625	8.9320806503	5.4991362452375	6.671602958425	6.3960071742	5.8354372263	7.2644927144	5.4690698504125	5.5239986241125	7.292077899	6.48111836315	6.720566463525	6.4158556818625	7.6209975362	5.6331071615	7.2391425609375	5.8111055791
ABCA5	8.4035069466	7.35318277676667	7.8997061094	8.13218568166667	8.00187781646667	7.96359960236667	8.12471928603333	7.74929173783333	7.71418054896667	7.89798734983333	7.71340551373333	7.88519870436667	7.12883140243333	7.94941150356667	8.28006566363333	8.08614368443333	7.73820466986667	8.2073829015	7.2237541516	7.78298058513333	7.77881787623333	8.09782255496667	7.6115441799	7.90131018963333	8.02543052033333	8.17812782926667	8.4551858266	7.90425427763333	7.89604352316667	7.66555037496667	8.244031632025	7.8686152696875	7.85801417825	7.719982749225	7.87636737225	8.4023802757375	8.85527405735	8.2483860492875	7.762748509625	8.223814916625	8.0354261278625	7.708140593775	7.830156505175	8.3749646902125	7.8666385174	7.9200924932875	8.068429899275	8.57906970975	7.968589377475
ABCA6	9.5123983384	10.7233885763333	8.7244132042	9.12771377563333	9.27891435633333	7.74784898753333	10.3628254883333	8.7616705258	8.8440226872	9.22021757766667	9.94180192956667	9.6908265431	8.6462008795	9.60620279306667	9.82537746433333	9.5629474005	9.3678135554	9.3491268794	8.16442461016667	8.99111339243333	9.27419665656667	8.60388727186667	9.23935441973333	8.8992373149	9.77167329786667	9.38456687923333	8.6264014562	8.83501777646667	9.1879597346	8.97265170416667	6.96177646515	7.8781667888	7.4144210815375	7.40267874005	8.1410591125	8.4389607191125	8.69308083055	7.9528064906625	6.494688677775	7.492171055075	8.97508535385	7.854080319375	6.946144515325	9.359599697575	9.330941927425	7.4147730171625	8.2764282464625	8.33313094976875	5.95197588805
ABCA7	7.20647360486667	7.02173530263333	7.29403894743333	7.1273768108	7.572928969	8.49669383353333	7.567247804	7.25414665543333	7.3862450123	7.20250953033333	7.29491311716667	7.16431555736667	7.61762871746667	7.143298165	7.26206364626667	7.15730991363333	7.2268356324	7.2694075107	7.3413518747	7.3787664732	7.1240260601	7.21680496533333	7.32864969566667	7.13241651856667	7.0082406203	7.39799520176667	7.35342197423333	7.50511954626667	7.3536381244	7.12944251693333	7.3509905099625	8.223814916625	7.4868168115625	7.0247142612875	6.9732992411	7.4002338945875	7.64348975425	8.116990852375	7.7396614909125	7.448239386025	7.4943658649875	7.8102707386375	7.5377610743	7.3802853167125	8.0584468424375	7.628921037925	7.4969732821	7.4218134701	8.009004902875
ABCA8	9.26020263033333	10.2342370662667	8.72143065126667	9.4643650372	8.6125581424	7.6517892837	9.69687992733333	8.87989021933333	8.96783641173333	9.05808280313333	9.74071534486667	9.56609827676667	8.3015318871	9.49861224493333	9.28237756093333	8.71996930443333	9.16741437906667	9.39641952516667	8.0206930955	8.72190475453333	9.02887255353333	9.21242869693333	9.01217072806667	9.1229296684	9.4453822771	8.60447003046667	9.11162878673333	8.83317448303333	8.9439265886	9.30424410506667	6.6723859429	7.0781307518	4.5789311230375	5.7572949707375	7.5698803246125	8.5909964918875	8.097059178375	7.033096724775	5.54950698615	6.466801196375	8.3168693423625	7.373609226975	6.265964955075	8.63402391675	8.7668204546625	6.4288942933	7.9171449363625	7.8117046475375	5.1714680015625
ABCA9	8.42118126553333	10.4872087793333	7.66202373503333	8.48929313026667	8.3807622273	7.81741585733333	9.6285994848	7.77333350173333	7.7379947027	8.09075535133333	9.9090952235	8.73173894883333	7.76955922436667	8.39301977163333	8.66075855896667	8.63831663123333	8.5050795237	8.4533893586	7.13854118983333	8.01032711656667	8.74090159726667	7.50758635206667	8.58267501196667	8.30686063766667	9.1639318149	8.5521060307	7.8330666224	7.95101362866667	8.22856499356667	7.99294368423333	6.5148219287625	7.115976536225	5.571782886975	6.6565875052875	7.5327746450375	7.7417638003875	7.48997173905	7.610266524575	6.062227517375	6.744511932175	8.3717198252875	7.1871746301875	6.458401358075	8.5536136746375	8.7076926231625	6.8294715821625	7.43358420135	7.3479178905625	5.83489094975
ABCB1	8.87601941423333	7.97131144206667	6.11712277726667	8.81926596963333	6.25787069006667	6.78809517233333	6.85593824373333	7.1091989994	6.14332801493333	7.41656297043333	8.10673095396667	7.5441488585	6.07835445396667	6.51954062776667	7.30530349413333	6.44674639706667	7.13272471426667	7.1372281869	6.38660953836667	6.93419262573333	6.9683760325	8.3177713712	7.32309498776667	7.1756549995	7.68959794046667	7.40978927613333	6.72641415603333	6.47993645666667	6.98246429756667	6.30896708173333	7.25552316905	5.7570203542875	5.7297731399875	5.6788353323375	8.09065922495	5.9222158967875	6.9194440186375	6.389298081375	6.205114752025	6.0405828953125	6.827618980425	6.5037241816875	6.4280156255	6.58291029335	6.4058763444375	6.5365619600375	6.8898230731375	6.3665987372125	5.72927341465
ABCB10	8.18148549393333	8.16041234326667	8.3879130363	8.3015318871	8.4404943785	8.26881008143333	8.20189100896667	8.27940979003333	8.4148500443	8.30703245793333	8.26331637703333	8.34811983106667	8.30070743556667	8.23389196396667	8.38771276476667	8.3565878549	8.29990714396667	8.18680639266667	8.49714876806667	8.4111435254	8.14783449166667	8.33657573066667	8.20575017926667	8.26931645073333	8.29431133266667	8.21131499603333	8.31608009333333	8.3076595624	8.4832602819	8.27021233236667	8.4733729839375	8.4079775213625	8.350040888825	8.7457278847875	8.3259247422375	8.511800098425	8.3319632768625	8.5583595632375	8.0700202524875	8.5939171791	8.56227295395	8.1376642108	8.309422743325	8.278255796425	8.3731383919625	8.2406944513625	8.3076749205625	8.0541251123125	8.291758179675
ABCB11	4.9363048077	5.1187352975	4.69237187703333	5.04756250393333	5.1016203562	5.29745205253333	4.841254282	4.89498984026667	4.84384598723333	4.8430068175	5.0397327582	4.86077014603333	4.9367368698	4.75261354436667	4.91586847306667	4.99697632786667	4.98873906136667	4.94965434076667	5.0920836607	5.02202061023333	4.89925878833333	4.89249628383333	4.99013482736667	4.9412642638	4.8748524825	5.07998415623333	5.146284167	4.894557174	5.00184944466667	4.89346895213333	5.0104317903375	4.94013630155	4.942743146425	5.23320245155	5.2133584141375	5.0889140129	5.0776250362125	5.2510031044875	5.076559054925	5.1144693136375	5.099923133825	5.2133584141375	5.2246680915125	4.9689296841875	4.8228650451125	5.0672292589875	4.8740869879875	5.00896258355	5.0294080316875
ABCB4	5.46608198483333	5.49489301046667	5.5510244211	5.3211805503	5.3404656251	5.55269239746667	5.25358993213333	5.38432443933333	5.33497611686667	5.45413098336667	5.48154487606667	5.53420317976667	5.33311541873333	5.3029816309	5.4291464487	5.34080835986667	5.4029256662	5.51193634676667	5.34471193946667	5.43068033853333	5.6007974306	5.5450562954	5.52166533456667	5.48154487606667	5.4733178457	5.6516749858	5.37886425643333	5.4291464487	5.53366266886667	5.21691178471667	5.6942892074	5.930203330575	5.8741936146875	6.5391367494625	8.4099009514125	5.6783273041375	5.855562210075	6.1763339221375	5.9449747681875	5.4785965144625	5.9188088536375	5.868976640725	5.7816893816375	5.4185664951375	5.76572979685	5.9434688925875	6.079227477325	6.0642814278	5.71749624615
ABCB5	4.61157507896667	5.33028542203333	4.73276583353333	5.104772663	4.6415691376	4.52468905446667	4.90540739686667	4.69631309506667	4.6509217104	4.70799461996667	5.4940314292	5.4103158474	4.86424767176667	4.74443459503333	4.67071948053333	4.9585427125	4.86118957203333	4.93890988033333	4.58150660203333	4.79564684236667	4.8430068175	4.79071100556667	4.72864346496667	4.90461133326667	4.5664860408	4.7267147541	4.59059254323333	4.58000906313333	4.7244756699	4.66162323946667	4.7990064203625	4.602132296575	4.7396582662875	4.587034636725	4.6759643733875	4.7751849472875	4.9143448292875	4.83770422935	4.8801924407625	4.7695593655375	4.792862337775	4.7840500653375	4.8759772598875	4.89110437635	4.6980213343875	4.81398738625	6.4889465390875	4.7971083223875	4.548105996775
ABCB6	6.33514568026667	7.2768333435	6.70974111563333	6.6054576078	6.4549125036	6.29059755	6.84735724136667	6.82556559246667	6.6423412641	6.76464134853333	6.6688417435	6.59365909896667	6.91002135273333	6.6713007291	6.67036712963333	6.6545794488	6.4961432298	6.69666452416667	6.7496844609	6.75578424143333	6.65516416233333	6.6577215831	6.67642532976667	6.6870376905	6.54894296326667	6.77366113656667	6.6479328473	6.7405868213	6.7660837332	6.5920074781	6.71787890195	7.393370467425	7.4248970747125	6.9912321984625	7.490584653575	6.974617361975	7.5784362494625	7.6560939252375	7.366675794075	7.642453837425	6.6814946175	7.21296817065	7.853095084425	6.6760821640625	7.155951184075	7.663532519375	6.4999830246	7.823630994625	7.4168934047
ABCB7	8.8651272139	8.86949354806667	8.47856359483333	8.9961585681	8.7764852207	8.07277566586667	8.74311141966667	8.61121902473333	8.67719348263333	8.71607993443333	8.90549929943333	9.03946863803333	7.85521222743333	8.84719387693333	8.7081981023	8.5762001038	8.77525765106667	8.86115455633333	8.04203756636667	8.43339281086667	8.9673047702	8.9617352167	8.65200570423333	8.92264169063333	8.7900834402	8.70071907043333	8.9860633533	8.6417590777	8.76194499326667	8.66560023613333	7.7921789527125	8.5240488767625	8.8455474853	8.8189941167125	9.72175493245	8.5804297327375	8.9845469832625	8.78600785735	9.7625203490125	8.3398714065	8.48792645935	8.7119066834125	8.875955569725	8.716112542125	8.33580905195	8.754104971875	8.8055118918375	9.2983690381	7.7568052768625
ABCB8	8.4484527588	9.04534680043333	8.9626093229	8.225266393	8.62418006256667	9.55864728296667	8.7713603655	8.57218494416667	8.33657573066667	8.38819071446667	8.47810713456667	8.50387331646667	9.15804742183333	8.65517349243333	8.43227078123333	8.522023646	8.52716404596667	8.5999297142	9.3935659091	8.6093556405	8.2616231282	8.40845165266667	8.61441332496667	8.27021233236667	8.40375391643333	8.5638224283	8.7555435181	8.75646454493333	8.76130539573333	8.76464503593333	9.775494241675	9.6579935431875	8.86093227865	8.2948482155375	8.525581419525	9.195940697225	8.7993407488125	8.3506350278375	8.941962480525	9.1220510244875	8.6115785718625	8.5202029228375	8.561666214425	8.7398133873875	9.2441752432875	8.4236700654	8.5341049194	8.3641010046	9.7684288382625
ABCB9	5.92158683133333	6.3448827584	5.91694145206667	6.1200237116	6.104099226	6.07656051316667	6.31309129393333	6.11712277726667	6.291012621	6.0548433304	6.37497367863333	6.2756826559	6.26141044296667	6.11971340176667	5.99956253376667	6.11379518516667	6.18181357383333	6.1540297032	6.2992497126	6.0840456804	6.21051011093333	6.27529811846667	6.16919062926667	6.31042256353333	5.95815930366667	6.22922094663333	6.1752260209	6.2376659712	6.13639911013333	6.00960443816667	6.400131410375	6.295469552325	6.4150847018	6.59272491935	6.6066809415625	6.361326599175	6.1533911764625	6.4782377004375	6.58913615345	7.5404029011875	6.3993496298875	6.2303650319125	6.4237668514375	6.1211553335625	6.5759453237125	6.892040789125	6.2887726307375	6.3679461478875	7.0517406821
ABCC1	8.89128958376667	8.8789956728	9.2196001053	8.66496461236667	9.39859825773333	9.9115753492	9.35195522313333	9.03795105613333	9.09443928406667	9.23602507896667	9.0347223282	8.8008769035	9.4283776283	8.87882204066667	8.92565148683333	9.00397535963333	9.06109670003333	8.90468454353333	9.2158786456	9.13206164033334	9.03609469733333	9.14957176853333	9.5223895073	9.15164712263333	9.2485590935	9.0756320954	9.0564701081	9.24058386486667	8.91437129966667	9.25956316006667	9.0546227693375	9.5695199728375	9.097386574725	8.71803700925	7.6350707829	9.18842275145	8.9003594875	8.8313246488125	8.9786462068375	8.6030360459875	9.2516350626875	9.1931919336	9.3650757431625	9.29922244545	9.4681625724	8.738591170275	9.1314673424	8.9488495707	10.1401799801
ABCC10	7.45423955916667	7.40291244183333	7.6106186708	7.5456306139	7.73202433586667	8.14383166636667	7.75165352826667	7.52738901773333	7.65047292706667	7.5970921516	7.60891024263333	7.5415727298	7.9505886395	7.82943282133333	7.46432483996667	7.53626847263333	7.61860505733333	7.82175739603333	7.60823206903333	7.70434377993333	7.53710775366667	7.79114627843333	7.92420732173333	7.6305754344	7.46379092536667	7.7354841868	7.8219114145	7.7615620136	7.88864992456667	7.8859864077	7.961580628125	8.549220085125	7.9662020027625	7.71260164375	7.7155061066	7.949750995675	8.455674540975	8.291114747525	8.113295632675	8.113295632675	8.0444976508875	8.08347735405	8.024128836375	8.065086716325	8.6312331438	7.71033021205	7.846957266325	7.8170785427125	8.3218448996625
ABCC11	5.5650559108	5.80042188963333	5.7410342216	5.66908224426667	5.80074262616667	5.9947520733	5.6480744203	5.49489301046667	5.61808598833333	5.68340347603333	5.71660428043333	5.87998437876667	5.7356514296	5.644573768	5.48259305956667	5.6404148897	5.57508594183333	5.65953749013333	5.5266743978	5.99286500616667	5.67528467186667	5.64595805793333	5.94321918486667	5.81071661313333	5.91391879716667	5.79892163273333	5.7226460457	5.69800159143333	5.7613250892	5.82655165986667	5.8332568884375	5.934593820575	5.806145256775	5.81528057455	5.8992961168	5.8206441521375	5.801055127375	5.838229841	5.8699812651	6.24469398255	5.7210017562	5.9566128015625	5.7780583620375	5.8026646733	6.0174052775	5.8857584834375	5.8508290588875	5.8684405028875	5.8725888014125
ABCC12	5.0390043417	5.1139603138	5.1944893837	5.1887120246	5.13597367603333	5.3755360126	5.0364331087	5.3794714133	5.2397762457	5.10344627703333	5.25737374616667	5.18713976533333	5.15049319266667	5.2212760449	5.08474968276667	5.15367530193333	5.070129013	5.0390043417	5.34369821543333	5.1932703654	5.27374998723333	5.23088692023333	5.15874017086667	5.18971740406667	5.1408561865	5.07241350813333	4.97198022206667	4.9859208424	5.24166614216667	4.97828146616667	5.285945570475	5.170489454275	5.161559087	5.44581529495	5.3120456159625	5.282556134475	5.282255345625	5.2577039122625	5.5402273893125	6.30367019175	5.238219034625	5.3962883829625	5.148094213025	5.5793272138	5.3308017552	6.0415455639375	5.246170484975	5.679673028025	5.548049050575
ABCC13	5.1066729229	4.74030954036667	4.92528313003333	5.7795906226	5.63592456183333	5.4122423808	5.4678935051	5.5396031698	5.41443088853333	5.62664012913333	5.074960343	5.38102668123333	5.21172666553333	5.50122000376667	5.12080732983333	5.09248358413333	5.27971061073333	5.64560724896667	5.1248561064	5.20425187746667	5.91288758916667	5.53728302326667	5.4176803588	5.65905485153333	5.10838958426667	5.60281825063333	5.67772032423333	5.3548684915	5.55672313366667	5.4678935051	4.765526026475	4.8948128343	4.958751601	5.194510573125	5.0042332828125	5.059945631	5.3149395167875	5.7705623626625	4.9209098398375	5.170489454275	4.7438727020875	4.9529523909625	4.9934576869625	5.35391141775	4.8775888145	4.8573519230125	5.21308798795	5.99067492485	4.9879915118625
ABCC2	6.15149099033333	6.38520771663333	5.94134914086667	6.19222976353333	5.9563287099	5.9495194276	6.1339920998	5.75947442056667	6.01887718836667	6.0775176524	6.0020965894	6.01121528953333	6.04375432326667	5.9453956127	5.9720360915	6.0002349218	6.04103129713333	5.8911444823	5.5634668031	5.7972236792	6.1512082099	5.8357268016	5.97298304236667	6.04716914493333	5.94839663506667	6.08152116143333	6.04621305466667	5.81071661313333	6.07983654336667	5.92569959963333	6.2639863729375	6.5002250850125	5.9967517018375	6.387245315275	6.2083627402875	5.849384504575	6.2905877948	6.0244168102875	6.184943443525	6.8218895316	6.2180097281125	6.3776556730375	6.574283611825	6.1074964702125	6.0756769776	5.9543640554125	6.01327375765	5.9609423697125	6.11169301865
ABCC3	7.58363671306667	6.6495440325	7.48571577063333	7.51999805766667	8.11776851016667	8.1042802016	8.1198454697	8.23777910863333	8.00509141286667	7.81678393683333	7.75562067023333	7.94237009696667	8.39788255703333	8.2397051176	7.8046741327	7.63076561293333	7.659420824	8.29971396136667	7.48948691676667	7.88903768853333	7.6772759278	8.2437534968	8.15665899906667	8.01090133986667	7.66038861276667	7.86294072473333	8.743554592	7.66073471713333	7.80495130216667	7.75492270783333	10.879222237875	10.856615996625	9.663523840925	9.7475696444125	6.5723939419	10.624062919625	11.53407609425	9.025007617475	9.8136256576125	11.07439928075	9.3433189630125	10.418449139375	10.201712358075	10.0072788835875	10.102270853525	10.358592772825	9.161443614975	10.651235091875	9.5160317778375
ABCC4	9.49614245103333	8.687192885	9.31918411243333	9.689851888	9.5907758713	9.27091665263333	9.9035515151	9.49682540893333	9.2620266279	8.9345825513	9.1215091388	9.808562978	8.73092778523333	9.54262619016667	9.0577218692	9.70103279753333	9.53600804006667	9.39244502386667	8.71292394006667	9.4255365054	9.25159972503333	9.60051790873333	9.30346905386667	9.58302354816667	9.4651388169	9.51475467676667	9.59902426403333	9.41745821636667	9.60548769626667	9.0994287809	8.0706232309375	8.162726187675	9.323567915	9.142886829375	6.965250760275	10.2147800211125	9.517208826525	10.353500866925	9.4777086257875	9.596604919375	8.324856877325	9.38163154125	9.444788134125	9.4493625283375	8.4312213301875	9.2854793429625	8.6359415888	10.92662690875	7.11339281795
ABCC5	7.88380986846667	7.691373237	7.8389103889	7.79867537813333	7.75230480826667	7.7384150824	8.12914058363333	8.02387280456667	7.79363220533333	7.8701314767	7.4944745382	7.82252600986667	7.87573410673333	7.65132268266667	8.2334636371	7.80885817206667	7.76761228246667	7.86362059916667	7.44939557713333	7.8997061094	7.5958898067	8.0107194901	7.78813198406667	7.5523642858	7.8182468732	7.93598044716667	8.48482939396667	8.21875842423333	7.7132059415	7.78734087946667	7.9736311137625	8.5365684985875	8.4140548228875	7.7739361703125	7.975994408175	7.812442630525	8.1994728208125	8.3488753915	8.42451970575	8.4347058415625	8.2634145259375	7.764091169875	8.4475028991625	8.3212640047	9.009188485175	7.456381034875	8.40944606065	7.8326213241125	8.6406097054875
ABCC6	8.0502934297	8.03657161396667	8.24582764306667	8.34568309776667	8.1817210516	8.6602965037	8.3498880068	8.40306901936667	8.24842112856667	8.25113391873333	8.17268610003333	8.36053724283333	8.2206421217	8.3361930211	8.2125943184	8.31676340106667	8.25864559803333	8.21854782106667	8.35303096766667	8.2796817461	7.99636952083333	8.4411021869	8.31879781083333	8.2259265582	8.1884053548	8.19390834173333	8.47282323833333	8.51363309216667	8.3848068237	8.4051256498	8.604131853525	8.870027899775	8.2805092454375	8.213644385325	7.975609314425	8.3941941857	8.5420678973625	7.7859688699	8.9783307075875	9.1283934593125	7.7981144785625	8.37769886255	8.34098813535	8.3632758856125	8.39982726575	8.606215894275	7.9875705361375	8.4594941854125	7.7691795587375
ABCC8	6.9382884026	6.78063882196667	7.1662989457	6.9253289064	7.10808299383333	7.0563005925	7.13198583923333	6.88180287673333	6.86268078483333	6.74284922283333	6.66631528533333	6.82556559246667	7.0404681365	6.65592099826667	6.74805472693333	6.8223731201	7.05498673123333	6.98094310753333	6.77890041663333	7.03201125466667	6.74199557296667	6.73629404706667	7.1975143591	6.9514674822	7.18617919283333	6.6414416631	6.66585575733333	7.0690440654	6.8800942739	6.8832101822	6.7892657935375	6.8913533151125	6.7373971700375	6.6346716046	7.467411225975	6.8466324269875	6.7661614716375	6.7760631859125	6.74064369205	7.5297856986625	6.6133984327125	6.6398634552875	7.0733250140625	7.056988501575	6.71739323735	7.16478417515	6.6814946175	6.570746255025	7.0227774202875
ABCC9	9.64551919306667	10.339040438	9.30088965093333	9.64525400806667	9.4422028542	8.539713637	9.83616422016667	9.08448940916667	9.1294468244	9.06079635613333	9.8920771918	9.6766690254	8.84160725276667	9.5496669452	8.95203409193333	9.42270288476667	9.00616089506667	9.16792888643333	9.17681245803333	8.8236614862	9.50767027536667	9.16416476563333	9.36600662863333	9.5669790586	9.5886493048	9.3998361905	8.8239060084	9.09245980583333	9.19090623853333	8.52441676463333	7.1949247300875	7.230961525525	7.18282532695	6.8790696680625	6.8461374104	8.458693981125	8.1987058877625	7.5776917934	6.1880004763875	7.528765648575	8.7585693359	7.9294105887125	7.520473372925	8.4502207993625	8.725832259675	7.619249385625	8.61934340005	7.7672940254125	5.5601634263875
ABCD1	7.15233488076667	7.45542573923333	7.36778046293333	7.4736605485	7.5670052052	7.69463663093333	7.54958766303333	7.78391701383333	7.65276395493333	7.638190635	7.52621099153333	7.34859410916667	7.85081308686667	7.5551367283	7.3139185269	7.26206364626667	7.51609552693333	7.55617289546667	7.87229450546667	7.54182550116667	7.47630658153333	7.6274810155	7.80034076366667	7.49469966886667	7.35633141206667	7.49215153063333	7.4421102047	7.55811724666667	7.5215983868	7.57090581253333	7.4503594458875	8.1384674310625	7.383282870125	7.2996071040375	7.4109100103375	7.661846280075	7.4416162670125	8.4250104308625	7.80379170775	7.790767675625	7.72180584675	7.3310358107375	7.7271613181	7.4383846462	8.08863860375	7.4324362516375	7.363731718075	7.4021117687	7.9167554796
ABCD2	6.72641415603333	7.09329713183333	6.217495807	6.59479403496667	6.59338717473333	5.50343804353333	5.9287701606	6.8552325408	6.7438677629	6.54274765653333	7.33794298166667	6.86552062033333	6.13032461796667	6.76504850393333	7.70669747983333	6.84879565246667	7.07918777466667	6.95175689056667	6.13262028696667	7.358626	7.15196523663333	6.24649457936667	6.5049564519	6.40039639473333	5.9444508711	7.0823537032	6.88386944126667	6.54427434593333	7.233549118	6.69610064826667	6.087671345425	5.8998354792875	5.9092478215625	6.1776068508625	6.4734323501625	6.2480752944875	7.053893303825	7.084283453225	6.7518456816	6.2172075330875	7.23897123935	7.6820476174875	6.6846155703375	7.313992518225	6.5526014328	6.9860111415625	6.9850225269875	7.195296984875	5.112603688225
ABCD3	9.36139071783333	8.6585208893	9.20670223226667	9.7888800302	9.2999505678	8.39474500023333	9.1729673704	9.34681355166667	9.33493016563333	9.35293235783333	9.07784455618333	9.3696680705	8.74311141966667	9.6745534579	9.30556122463333	9.4104257585	9.27487204873333	9.50630626676667	8.7476188341	9.45013580316667	9.4232135136	9.52425413136667	9.1412353516	9.6430478096	9.23901004793333	9.44981625876667	9.6581481298	9.18707790376667	9.73836495073333	9.3504459381	9.1495383501125	9.0753087520625	9.6255192875375	10.081904530575	10.2774508003	9.4883921265125	9.9124695896375	9.917868054	10.4204350351625	8.895165550675	8.8050362825	9.4798241018875	9.8920315743875	9.854397916625	10.1594786531	10.0640566947	9.5041943669375	9.7222985863	9.6673085332625
ABCD4	7.58690214153333	8.33362811406667	7.90273334186667	8.05969810483333	7.80448792766667	8.43703508376667	8.03308110236667	8.05948546736667	7.962052997	7.88486590376667	7.74983035716667	7.88720281923333	7.82985051473333	7.97936485613333	7.89230936363333	7.92798625636667	7.81786856656667	7.73863660496667	7.66624069216667	7.81586213106667	7.83028113043333	8.04019245305	8.0523591678	7.90292873383333	7.95431067153333	7.7747611999	7.96694440833333	8.069504722	7.9686196169	7.8943893751	7.9867560862875	8.3212640047	7.9522392571375	7.5341180265125	8.3513588070625	7.7732307374	7.9624303639	7.8118881583	7.7134271443125	8.225287306325	7.8075995802875	7.5385798573125	7.8659448087	7.84139311915	8.0118612646375	7.761537551875	8.0224639176875	7.6521530866625	8.659138751025
ABCE1	9.3780027707	9.0119176547	8.71743106846667	9.13772773733333	8.3376860938	7.1409511565	8.28923343023333	8.42013533906667	8.40619595843333	8.55158389413333	9.00040299106667	8.89303874973333	7.80773075423333	8.5519313813	8.58198092776667	8.76452563598333	8.72604516343333	8.6851889293	8.5315467834	8.48587309516667	8.89162623076667	8.37400722503333	8.25558277766667	8.9205664317	8.62326714203333	8.4658437728	8.38900836313333	7.98637895583333	8.44865887973333	8.605039533	7.8772011757	7.5782383919	8.60366610285	9.0873078942375	8.8450396538	8.6789858341	8.66841742995	8.922147893975	9.2299474835125	7.8621422708125	8.60738697055	8.5301988721375	9.1845522999375	8.4793382882875	7.8425436616125	8.931309497375	8.7117225766	9.033170521275	7.20838019845
ABCF1	9.20742864623333	9.02616621656667	9.45202267966667	9.2632807096	9.09919112523333	9.80933764773333	9.3604634921	9.31173165633333	9.2187154452	9.2548856735	9.1962407112	9.0765326182	9.63700574243333	9.23327506393333	9.16277411783333	9.1669735272	9.34579022723333	8.94621464413333	9.5672921499	9.4028878211	9.19515724183333	9.16112079623333	9.32169710793333	9.31803725563333	9.26618750893333	9.15399742133333	9.15399742133333	9.11538082756667	9.33407745356667	9.26425104136667	10.020429146225	9.7402276873875	9.3835441708375	9.487950944925	8.9190255165875	9.2718992113875	9.6584393739625	9.924995005025	9.26295582055	9.50291057825	8.8867951631125	9.4420696616625	9.2861741423	9.1422949433	9.7567204594875	9.3866142868125	9.1441311359125	9.15354568955	9.5933788538375
ABCF2	8.3427609127	7.86567885083333	8.11467521986667	7.89798734983333	7.9336898962	8.12471928603333	7.60761046403333	7.5543726603	7.95617213256667	8.02836332313333	8.03247008316667	7.63899208716667	7.8278999488	7.65453569093333	7.98841031386667	7.74378356946667	7.962800773	7.64025521283333	7.9228806813	7.80977853136667	7.9652657191	7.66125262573333	7.87782540316667	7.933855772	7.9742962042	8.06832202276667	7.65099342673333	7.63343736333333	7.8597632567	8.03156941743333	7.7990840017875	8.327704548875	8.144904327375	8.4543930292	8.1633292079125	8.24382731915	8.21666949985	8.337237656125	8.160489535325	7.9988811016125	7.732521635325	8.270520365225	8.3068364620375	7.71260164375	8.1620906592125	8.03081452845	7.7589919030375	8.3953578472	7.7916332483375
ABCF3	8.00433681806667	7.91313400273333	8.34832862213333	8.24582764306667	8.24671942386667	8.58884757366667	8.35174795786667	8.23005161283333	8.3572177251	8.20110200246667	8.17041705446667	8.05693683623333	8.26511987043333	8.19364477796667	8.23162336356667	8.026837047	8.15123430886667	8.0626265367	8.0741423607	8.3003279368	8.0340899468	8.15194565456667	8.26791690193333	8.21819225943333	8.1266827742	8.19630047493333	8.1676802953	8.12122869486667	8.15522864666667	8.01529378886667	8.333899974825	8.4767486691625	8.4729591727	8.176747953875	8.239238774725	8.1853030920125	8.35369449855	8.74832262995	8.4429420948	8.54440934665	8.3151321768625	8.3886832356625	8.5401612162875	8.0045088112	8.327943337	8.626093900225	8.27482581135	8.061434638525	8.796507120125
ABCG1	8.10888886446667	8.19080028543333	8.89365002316667	8.61613756813333	9.08057950336667	8.96031983693333	8.76945034666667	9.0048674901	8.9394749006	8.85157985693333	8.5297299067	8.48482939396667	8.75793615986667	8.59328260423333	8.15040550226667	8.6576865196	8.2134923935	8.4799560546	8.758427016	8.47080326073333	8.53181988396667	8.85439402256667	8.60159734086667	8.6542309761	8.3125611305	8.57235374446667	9.04499489463333	8.95378293996667	8.76945034666667	8.3123372396	7.3067210018625	8.5345462918375	7.9640429496875	7.40587390655	6.789969629025	8.8741763234375	8.0724225282625	8.5726485013875	8.1135171949875	7.404895675125	8.3837088942625	7.9733793377375	8.085863345825	8.5993825316375	7.6806344747125	7.6175177633875	8.2864571571375	7.6614660262875	8.8042916417125
ABCG2	7.1091989994	7.2636398793	6.77184648513333	8.27188215256667	7.9031600476	6.52715582843333	7.4459951241	7.84595897986667	7.6121075948	8.2072030067	7.6095730146	8.5331835111	6.6470013936	7.43705433216667	7.38236289016667	7.3992491723	7.8797849973	7.33453454976667	6.89791420296667	6.73162320456667	7.9645935376	8.71653645833333	8.4679761569	7.91896104813333	8.15794124616667	7.3224644502	7.38940458293333	7.1724275747	7.6812239487	7.17816967966667	5.6754356979875	6.14006690985	5.7750257790375	6.0837354779	8.9706009269125	6.777131676625	6.5642323553375	5.7371038019875	5.5051469743375	5.6251256942375	6.4204638659875	6.2887726307375	7.220999914375	6.7157586932375	6.587619185475	5.9174526691625	6.89384734035	6.2141767739875	4.954513067025
ABCG4	6.32064466476667	6.81762887636667	6.57190086043333	6.2376659712	6.49034023286667	6.63676336616667	6.21707358353333	6.29675262773333	6.2013121764	6.4436907133	6.3114057224	6.31230448083333	6.27096761076667	6.56071330713333	6.2276401997	6.23147147496667	6.44958639146667	6.1791687171	6.5069344044	6.64336965876667	6.4342946529	6.54588778813333	6.3480495294	6.30853328703333	6.36166456536667	6.35212322866667	6.54588778813333	6.4382208189	6.63146034876667	6.28120226863333	6.69575934405	6.5018887161875	6.4828847110375	6.2615966320125	6.4660208821	6.4911749065	6.622176522025	6.468211072675	6.5421323001375	6.8892099917	6.5021257042875	6.404351604	6.45034595135	6.4286913812	6.464645004225	6.485361123075	6.395801252125	6.2131929933875	6.7746736527125
ABCG5	5.19664468756667	5.54553724916667	5.12748522763333	5.0950852393	5.2748145103	5.28144477216667	5.06178991003333	5.47366671563333	5.34339575763333	5.35948297183333	5.3149717808	5.25697868663333	5.4395710786	5.26516698206667	5.2805166403	5.33620610236667	5.4493317605	5.48125295643333	5.56781512903333	5.35545891126667	5.1932703654	5.41991766283333	5.39154636066667	5.42171777093333	5.3764925638	5.37192610103333	5.46737852096667	5.62077004113333	5.53270896276667	5.4789723555	5.9230341553625	5.65823821425	5.5563960314375	5.5833860099375	5.7273353815	5.360586518025	5.2263071656375	5.412759113375	5.2458332300125	5.5822550117875	5.394059127575	5.288878423	5.338620889225	5.27959281205	5.308080607575	5.5079463482625	5.4864490270375	5.236200737975	5.4314894676125
ABCG8	6.21215343463333	6.23475483253333	6.07862017943333	5.95416747733333	6.34170767466667	7.03023308116667	5.97221930826667	6.10739461586667	6.0002349218	6.35233213103333	6.10716938963333	6.12832241056667	6.221843179	5.96355570153333	5.92087694803333	5.8042960803	6.2652055423	6.00839775406667	6.30722357423333	6.14491628016667	5.9762821833	6.11329724	5.87942746483333	5.88509380016667	5.93697226836667	6.2135477861	5.99839453686667	5.95775963476667	6.26882669143333	6.06048607823333	6.3697986245625	6.1776068508625	6.299380302425	5.8203572571	6.3598038315625	6.258589434625	6.0546893299	6.01426222925	6.554204177825	6.091768342325	6.2505639076375	6.0728759288625	6.144531655325	6.13668783903125	6.30490723845	6.19751654265	6.0740102171875	6.11460714335	6.5018887161875
ABHD1	6.15472733183333	6.1208314259	6.2756826559	5.99768559136667	5.85397669473333	6.37228444416667	5.93410911556667	5.97739014626667	6.02391557693333	6.2140664101	6.28755822183333	6.2196056843	6.423353084	5.9811253388	6.0893036366	6.1120532036	6.10310309736667	6.0027115981	6.29273772236667	6.02607436173333	5.88915769256667	6.1371923924	6.032398494	5.9021414279	5.99719694456667	6.3214749178	5.996936067	6.02391557693333	6.10510679873333	6.12860004093333	6.2800981044625	6.5688913822125	6.1281839966875	6.410673046075	6.5380171238875	6.2398982883375	6.05051373835	6.1094147027	6.25730529425	6.5550941646625	6.0383761823375	6.2618005632875	6.214452278675	6.050267612975	6.49712629915	5.9845421970625	5.9937341809125	6.0177073538875	6.8412996023875
ABHD10	7.57268304823333	8.07978340773333	7.3519037882	7.8859864077	7.7311558724	6.66603094733333	7.6765950362	7.84985893573333	7.99779748916667	7.88194913856667	7.90094211896667	7.99328850113333	7.07943317103333	8.0479663054	7.85456900596667	7.70923310916667	7.72628246936667	7.7472555002	6.96094899173333	7.56122527123333	7.75436350516667	7.80143974613333	7.35543384543333	7.7742159366	7.76724510186667	7.87850020716667	7.7816123167	7.549119393	7.8632006487	8.2446276029	7.01462205055	6.9483533858875	8.4297262191875	8.0074989735625	8.5956359506125	7.5988610029375	7.93088819985	7.54968199725	7.793924629725	7.3164815545	7.8104729115625	8.0526156127125	8.0600252628375	7.62744107245	7.3015381992125	8.30452226405	7.7637036144625	8.2151172279875	7.3382188021625
ABHD11	8.0571353912	7.83256025316667	8.3252139727	8.34811983106667	8.01016481716667	8.05693683623333	7.97018634476667	8.03465329806667	8.0966431777	7.99312640816667	8.12537585893333	8.16689081196667	7.98886287996667	8.10673095396667	8.33101151783333	8.49967123663333	8.19120143253333	7.99188521703333	8.49508110683333	8.71607993443333	8.1719820023	8.43283395776667	7.96003395716667	8.3669720333	8.14082024896667	7.9573222319	8.264903291	8.39549112313333	8.32116476696667	8.0626265367	8.6441408991625	9.0023036956625	9.2283661364875	8.89440374375	7.814946419025	8.4167655110625	8.375448095825	9.227389645575	8.6563202262375	8.985962986975	8.4707765460375	8.4621158361625	9.2519730330125	8.2520575523375	9.2526682614875	8.253422236425	8.3658115387125	8.8432279229375	9.2140222906625
ABHD12	8.86978111263333	8.80039361323333	8.91034498213333	8.83820365263333	9.17501462313333	9.0549068133	8.74464693066667	8.85129194253333	8.923628807	8.86540870663333	8.93564710623333	8.9963707925	8.9354642233	9.01271101643333	8.53908071513333	8.9474666595	8.9584507942	8.8321614583	8.71607993443333	9.0927067121	8.93610649116667	9.12723677953333	8.8152681987	8.74532601056667	8.76023518246667	8.9034300804	8.91795838676667	9.1159686406	8.8876865069	8.8260218302	9.1649188161375	8.7221142768625	9.1018260836625	8.56227295395	8.6011598587375	8.9766466021875	9.1339372396625	9.3958947300875	8.87639167305	8.9161584854	9.312035620225	9.07190122605	8.7481006264375	9.1987618446375	9.5853452325	8.8765895009125	9.4283095001875	8.9769225478	9.038876009
ABHD12B	5.72990070983333	6.1194102764	5.62811188703333	5.38381818133333	5.4707665284	5.78355334603333	5.2329262415	5.38547035853333	5.32570015593333	5.36200321516667	5.2595439752	5.90819973936667	5.25573376023333	5.39906860996667	7.50155784283333	6.7210794766	5.29333906173333	5.3383770466	6.2606289386	7.03298382756667	5.3355945269	5.38606365513333	5.44747413	5.38517681753333	5.27674489023333	5.45255265233333	6.12937792136667	5.9287701606	5.3971323331	5.2577174822	5.2630922615625	5.3829943001875	5.5649107396375	5.4575350463625	5.3791219473125	6.1544543326125	5.576447862325	5.345459199025	5.6526269674375	5.3351967871375	5.199839347575	5.41800152655	5.4048758984	6.3319128215375	5.4444370210125	5.3772179186125	5.4220546484125	5.9158083915625	7.0700857401
ABHD13	10.0628147439	9.71226409276667	9.2760130247	9.72664709093333	9.4453822771	8.76464503593333	9.21763706216667	9.38988790503333	9.43267704636667	9.5165307045	9.5572340329	9.8920771918	8.84016364416667	9.7299688976	9.4070980708	9.3409856161	9.63139843938333	9.70509061816667	8.89948304496667	9.4616995812	9.63669999443333	9.34614775973333	9.17814693456667	9.47672122316667	9.57481358843333	9.47218116136667	9.3871185621	9.2977023125	9.689851888	9.56962086356667	8.9294243336	8.7065711498	9.508497226225	9.59959793085	9.4766648531125	9.22072464225	9.6858147144375	9.4827503800625	9.373694837175	9.217280495175	9.0978537678875	9.3638218402625	8.9737884283875	9.3912137865875	9.0495651841375	9.3226551413375	9.4378170013125	10.943893182125	8.5726485013875
ABHD14A	8.561719068	9.05668843586667	8.43524233496667	8.9551394144	8.75947434106667	7.9461218675	8.79446662263333	9.00016034443333	8.84960409796667	8.89991337453333	9.04499489463333	9.11971495943333	8.87782348006667	9.2745118458	8.96231396986667	8.8398024242	8.9503749212	8.53631378806667	9.07395544053333	9.05309940973333	8.78911612826667	9.19023685456667	8.954275767	9.0503331184	8.75465103786667	8.833721606	8.7489180882	8.90123780573333	9.02913007733333	8.87007548016667	8.3991906046875	8.355871140925	8.2952251077	8.7546125769625	9.623435723775	9.028159403775	9.54754345415	8.4275488854	8.3610107183875	8.8708047032	8.525799810875	8.922651970375	8.571474742875	8.4720923662125	8.8617419005	8.7896262646	8.488820135575	9.4562067508625	8.5146229505625
ABHD14B	7.7890971183	7.67262031246667	7.65256261826667	7.8803419432	7.9303186893	8.0469941934	7.92647833823333	7.9148419221	7.9063344796	7.79795476596667	7.87113326393333	7.7816123167	8.0729604562	7.97982943843333	7.84326605803333	7.75932920776667	8.06713685986667	7.97658702526667	8.1506392161	7.78627289136667	7.75386786466667	7.8932699521	8.00997977243333	7.83232533146667	7.9559449832	8.0304272333	7.75410291353333	7.9303186893	7.9783433278	7.7379947027	8.2932447434125	8.2063261271125	7.634879624825	7.9213366866125	7.8393149495625	7.8715875566	8.1610667467125	7.662961334	7.7828708231625	8.2930539607625	7.852458912175	7.989717918625	7.8277723312	7.5990790248	7.83060832025	7.9123715579625	7.8034223794625	7.972408837125	8.3244555712
ABHD15	7.85689613016667	8.0718226909	8.01738864586667	7.70791573526667	8.0270265421	7.8125009695	8.09355754846667	8.0748057684	7.98965636883333	7.92558828986667	7.98729076386667	8.0178634167	8.1917435964	8.13692413963333	7.773116223	7.7273797671	7.90471599886667	8.0699292026	7.99166892363333	8.0888573169	7.78647729553333	8.09219158493333	8.07607754073333	7.9168683846	7.69012522696667	7.9783433278	7.85787448886667	8.02131751383333	8.03286956156667	7.8533588886	8.061434638525	8.3689389348	8.135914277975	8.08790152065	8.6432146787375	8.464714014525	8.099579435575	8.3719188928875	7.798749119025	8.5728663921625	8.1287747680625	8.24157104495	7.897100168475	7.9083694576875	8.4008676290625	8.163138639875	7.7487986325875	7.919855844975	8.1543675542375
ABHD16A	8.05693683623333	7.47630658153333	8.14941778176667	8.1725170771	8.35986646013333	8.39128936133333	8.2981375059	8.06572845783333	8.34726092023333	8.23162336356667	8.3244982083	8.12031499546667	7.99761972426667	8.24480654396667	8.15019035336667	7.995017004	8.22981236776667	8.09059136706667	8.14941778176667	8.1001979509	8.24842112856667	8.22784519193333	8.39446913396667	8.19880374273333	8.16709903083333	8.06610662136667	7.99636952083333	7.9153270404	8.0869495551	8.14649475416667	8.7119066834125	8.145917057975	7.9621927380625	8.2379946113375	7.914992868875	8.3628435254375	8.7135750532125	8.7928597092375	7.9574244200875	8.7017415285125	8.1765600204125	8.3826404094375	8.1615252851625	8.0709870875	8.4200046062125	8.3595611095375	8.3368035554625	8.1694565653	8.153360199875
ABHD16B	6.47267808913333	6.84719886773333	6.58398547183333	6.3466050308	6.87986176806667	7.28533366523333	6.67312127756667	6.50161739976667	6.58877215386667	6.42969652803333	6.41077108386667	6.66207275393333	6.60358352663333	6.67973376913333	6.27618605293333	6.4436907133	6.41004219063333	6.45139698986667	6.77540610636667	6.5842498779	6.28329113323333	6.4818669002	6.55924189883333	6.31992133456667	6.4038020611	6.38995690343333	6.47882472673333	6.36090364456667	6.77746466003333	6.93661154103333	7.048386120775	7.0479628860625	6.8292414903375	6.5826702117375	6.876554918275	6.7610863208875	6.5901169479	6.7327730894375	7.0412322581	6.6735018551625	6.628004485375	6.700484091025	6.7596523106	6.5711922347125	6.8241671145625	6.696527016125	6.709862995125	6.589398246975	7.2321222663375
ABHD17A	8.49414790473333	8.86159693403333	8.8794981956	8.4187481881	8.83738396956667	9.56480312346667	8.87758398053333	8.7186970076	8.98550151183333	8.83168423976667	8.63831663123333	8.69610595703333	9.48446849183333	9.07395544053333	8.56071729663333	8.84531281786667	8.90988108323333	8.88543500903333	9.4574961026	8.86699266433333	8.61279745093333	8.578587405	9.04311351783333	8.7108038902	8.68883937193333	8.7517372449	8.5938022613	8.9544855436	8.87966388066667	9.3273397128	9.5845353365125	9.3383701205125	8.46798146965	8.3109083414	8.4883569002125	8.9438503146375	8.6183496594875	8.8240224837875	8.7402992963875	8.760182821725	8.60783268215	8.6868795036625	8.6467155695	8.50922989845	9.2614365458875	8.8734408020875	8.6280689359	8.5271969795125	9.6056546569
ABHD17AP4	8.8730776787	9.41224575036667	9.4377419154	8.8794981956	9.3565197309	10.2971663153333	9.4936206817	9.35195522313333	9.32146504726667	9.023971653	9.01306772236667	9.10550867726667	9.85297091803333	9.2712449709	9.14534826276667	9.19594666163333	9.12260637283333	9.26122941963333	9.8765164373	9.3771197955	8.97265170416667	9.13493525193333	9.3322999319	8.96563202546667	9.1669735272	9.09635470706667	9.29924558003333	9.47457672763333	9.2372027079	9.45089178086667	10.1994544144125	10.0269232392125	9.272227561475	8.812005877475	9.0239390849875	9.6077952503625	9.3238913178875	9.0825178503	9.4573683262	9.392709207525	9.2655676245875	9.220459020075	9.1176916479875	9.175631618475	9.4580824256375	9.1921557903375	9.040007615125	8.86093227865	10.03838316215
ABHD17B	8.19596322373333	7.61193119676667	7.81950111383333	7.93883894286667	7.72288722996667	7.34560968086667	7.80069176343333	7.530580457	7.84535584443333	7.8257321358	7.6442163626	8.1969142596	7.43598130536667	7.73344936373333	7.81566869413333	7.91764826783333	8.05603454913333	7.8265737057	7.5295142969	7.86649578423333	7.78004072506667	7.53688427606667	7.52781248093333	7.9515900612	7.9736790974	7.91876525876667	7.73754385313333	7.4179181416	7.9148419221	7.52231346763333	7.2440456688625	6.9505963682875	7.18777359725	7.4179461181375	7.4501490712625	7.3661339163625	7.521425116075	7.8268321991	7.1826085746375	7.0872817635375	7.4269305645875	7.162952572125	6.965250760275	7.469455540175	7.2457377374375	7.5017871678	7.727699506275	7.531329894125	7.4765282274
ABHD17C	8.5497295697	8.13347374603333	8.9584507942	8.6138865153	8.6668739001	9.21292991636667	8.86057182953333	8.94781061813333	8.81087052023333	8.73861573543333	8.43896716436667	8.80062449776667	9.01705576573333	8.9326983135	8.5123761495	8.98130178443333	8.8638371149	8.75523697526667	8.73302491506667	8.69019174576667	8.3934804598	8.80325880053333	9.01306772236667	8.7476188341	8.77694203066667	8.80001103076667	8.83689111083333	8.68273096083333	8.8058154742	8.9345825513	9.1302183270625	8.6162317872375	8.70435397625	8.6305415273125	7.925356072175	8.6494537592375	9.081756484525	8.540437447975	9.22104701995	8.9391709923875	9.1426394582125	8.703429627425	8.9494061469875	8.847651493575	8.94916483165	10.1686890239875	9.1860087752625	8.5719466328875	9.0028942585125
ABHD18	8.49693323773333	8.0846495629	8.3416475296	8.57197828293333	8.56125240323333	7.64898897806667	8.38168977103333	8.06530432706667	8.27850116093333	8.3862816174	8.38203907013333	8.47533931733333	7.48668758076667	8.33553345993333	8.42276128133333	8.58929592766667	8.42351554233333	8.39323854453333	7.50929279323333	8.2686184247	8.56334775296667	8.6116214752	8.3397857984	8.60816233946667	8.5111734708	8.2847191175	8.54105288183333	8.40995035166667	8.33553345993333	8.14783449166667	8.368087399025	8.16068260675	8.5267723559625	8.415525364875	8.4030120253625	8.430155956775	8.9462331771625	8.8265568971125	8.69308083055	8.44140366315	8.3628435254375	8.2067234397125	8.5667955517625	8.7091240406125	8.2164845347	8.0322358191	8.500129199075	8.566397273525	7.633509951825
ABHD2	10.0830307965667	8.99271818793333	10.1596933686667	10.2900180503333	10.076517074	10.0810391428	9.97143557903333	9.74965095513334	9.96370283746667	9.9585084281	9.90492976493333	9.94180192956667	9.81430425643333	9.86824522016667	9.84127620056667	10.0426631925	9.87344722756667	9.97490984576667	10.0302478471667	10.1862061817	10.0412209826667	10.2039494191333	9.8771490097	10.2885800676667	9.9993229546	9.85445006676667	10.1699720704333	10.0194919907667	10.1111416815	9.80765326823333	10.61219726725	9.5894451021375	9.4470806718	9.4917974472125	8.417487740525	10.644991076375	9.929591238425	9.70870312455	9.7124564885875	10.865536641875	10.4917353034875	9.8853635549875	10.5022195341875	9.839734005925	10.128487432275	10.11291826975	10.4204350351625	9.5756920218375	9.0859296918125
ABHD3	8.37181374233333	7.73344936373333	7.94368155796667	8.38866109853333	8.10805946983333	7.61357628503333	8.37697553633333	7.91337626783333	8.43740081783333	8.2903692881	8.1842556318	8.45785455706667	7.6043861706	8.42935765586667	8.26791690193333	8.34508593876667	8.4667998314	8.21221586866667	7.71839679093333	8.1902660052	8.55807724	8.42502530403333	8.0962627411	8.4059563955	8.225266393	8.57001632053333	8.54948053363333	8.415547975	8.4176398913	8.2375904402	7.6978948057125	8.029839032875	8.4760876417125	8.20711218115	7.5253586352	8.244649922875	8.2715427876125	8.80336202385	7.9539143621875	9.048217403875	8.660875272775	9.7114517331375	8.4307945370375	8.1755921602875	8.4198679685625	7.5700946390125	8.9414001226375	8.5234063982875	6.608165085325
ABHD4	8.046827205	8.2816794714	8.07730209026667	8.41969563166667	8.4475112279	7.94860115053333	8.09532256136667	8.40223836903333	8.40536724733333	8.4793582598	8.62905104953333	8.40936101276667	8.33224608103333	8.45000327423333	8.3678448041	8.25426816933333	8.5339510919	7.97936485613333	7.93449983596667	8.51337601333333	8.37911532716667	8.67399069473333	8.5405150732	8.68773161563333	8.31075874966667	8.48455947243333	8.32946097053333	8.56470371886667	8.4644460996	8.50803772606667	8.1571319818375	8.220497012175	8.684080529225	8.3350067258	8.205036246825	8.0444976508875	8.4811547517375	8.6141599894	7.649181872575	8.7213441491875	8.1316669047125	8.604131853525	8.614393663425	7.9656494260125	8.81172326805	9.004989027975	8.5596790910375	8.698985159425	8.1775115132375
ABHD5	9.8030213674	8.91359961823333	9.60021702446667	9.50767027536667	9.74692014043333	9.6174813588	9.94662513763333	9.73212668106667	9.82831083936667	9.7766820589	9.8939805348	10.0146288541333	9.54672447846667	9.62526210143333	9.11138804763333	9.5669790586	9.3838293076	9.5089014689	9.54193468096667	9.28302640906667	9.92440449386667	9.72350571953333	9.56324303946667	9.34715197873333	9.6598381996	9.83223349256667	9.78558619826667	9.3610378265	9.5329945246	9.29743239086667	8.51550154685	9.205361974225	9.1223321319125	9.3245374322375	8.42529729605	9.7656282782375	9.3070981383625	8.9350851059125	9.07105274195	7.8741634965125	9.3718322396	8.5982252359375	8.980992913275	9.2447279453125	8.3918414711625	9.0126442312875	9.53548181055	9.031528162975	8.9224110126125
ABHD6	7.68223489133333	7.7557665507	7.7917299906	8.40799036023333	8.15794124616667	7.34679156936667	8.26511987043333	8.16805000306667	8.37741301846667	8.3268637657	8.1689689	8.60634806953333	7.75410291353333	8.14057184846667	8.3414519627	8.2260927836	8.20828094486667	7.7938725949	8.21835552846667	7.9955644448	8.41384830473333	8.94350274403333	8.6372086842	7.92517887763333	8.72687231696667	8.43592624663333	7.8389103889	8.03369569783333	8.24918286006667	7.74378356946667	6.971308404225	6.9520796120375	6.8997474968125	7.373609226975	7.068379956525	8.10170269605	7.5462072372625	7.3590339839625	7.1774451554375	6.9384688615625	7.4110966860875	7.429558861225	7.244528245925	7.7637036144625	7.0928585529125	6.8310543477875	7.590544372775	7.474266773425	7.70182895956875
ABHD8	6.95324975646667	7.41153980893333	7.1941221396	7.1601095677	7.3977254073	7.68763464293333	7.26032613123333	7.49057552026667	7.2881327152	7.45484019916667	7.22660784723333	7.31191172596667	7.6150825024	7.3538313389	7.18892122916667	7.08528779343333	7.2078933875	7.26424551003333	7.77494111046667	7.26922295883333	7.15916506453333	7.4633841991	7.5147934596	7.40830063826667	7.22565437956667	7.4595347246	7.3483307362	7.51629495613333	7.51086241406667	7.43956875796667	7.4913722693875	7.372992748025	7.292077899	7.2695134341375	7.2918646812875	7.3554065644625	7.3929373503	7.259114718425	7.1962841451	7.44531440735	7.13165765995	7.4850610434625	7.28667929765	7.171545809525	7.2809315622375	7.5587516844	7.2136035382875	7.310817676825	7.69991288775
ABI1	9.1150640806	9.2152848244	8.95486749023333	9.1653264999	9.16259975433333	7.8937774658	8.91773951846667	8.9006284078	9.2155249278	9.17068669006667	9.05911928816667	9.23602507896667	8.46136077243333	9.1917692184	9.3322999319	9.41363608043333	9.1565788269	9.29267775206667	9.0515819549	9.1669735272	9.26271804173333	9.25078277586667	8.97039181393333	9.31072012583333	9.22989130013333	8.99396667476667	9.34643176393333	9.10351600653333	9.24637705486667	9.1572647411	9.031750309475	8.3119520067875	9.0944933414625	9.0628526926375	9.5695199728375	8.97451536655	8.9104524374375	8.923211169225	8.7336656570625	8.51550154685	9.280292391775	8.99100216625	8.9248480559	9.0828124761	8.6794522762125	9.1793503046	9.2552792072375	8.7390771150375	7.9594418585375
ABI2	9.07858034776667	8.96594527563333	9.31037238426667	9.14667091373333	9.1669735272	8.85504436493333	9.313742129	9.178975455	9.37571369813333	9.37382570903333	9.1392526945	9.34518677386667	9.43106021876667	9.43106021876667	9.45280647276667	9.35366665523333	9.3771197955	9.17814693456667	9.1981486002	9.3747675578	9.2622703235	9.18048998513333	9.37352542873333	9.42422285083333	9.2899764061	9.0148423512	9.36374279656667	9.4144249916	9.21450271613333	9.3838293076	9.4519054054375	9.171881020125	8.7752672553	8.641933310025	11.16184974875	8.9475387216	8.6302792906625	8.8442453265375	9.0851699829	9.174760496675	8.5769750237375	8.932630801275	8.919301903225	9.1460652231875	9.0467230797125	9.296789455425	8.56227295395	9.0885647058625	9.24387437105
ABI3	7.8125009695	8.05485763553333	8.10673095396667	7.71839679093333	8.25080501243333	8.03720943133333	7.83612162266667	7.7269508362	8.23491096496667	7.96886407543333	7.88665343923333	7.89100100206667	8.29915205633333	8.11692167923333	7.98549723626667	7.90975538886667	8.23812952036667	7.91093330396667	8.30646816883333	8.25318358743333	7.9787875493	7.90360957783333	8.3928458849	8.05578900976667	7.82175739603333	8.0080707391	8.04322037693333	8.21375608446667	8.19658451073333	8.2271821975	7.823470211025	8.275218832525	7.8220899640875	7.3566480518125	7.3794867456375	8.0573674142875	7.8165307224375	8.2059069394625	8.3656447767875	7.569110882275	8.1209071219125	8.2284802437375	7.9424420475875	8.0600252628375	7.561991691575	8.1432131529	7.9456606030375	7.5513181626875	7.6956942200125
ABI3BP	10.8938059483333	11.4936113993333	10.8180409116667	10.8658045776667	10.9297958376667	10.8268001876667	11.0808095283333	10.698556264	10.900177002	10.996231429	11.011047713	10.9526374803333	10.9099131263333	11.087024561	11.0808095283333	11.087024561	10.8868556033333	10.8755728723333	10.4528730083333	11.0129188536667	11.0052440326667	10.6454572673333	11.2136909493333	10.7352429073333	11.5000267036667	10.9584115026667	10.48169047	10.8238914816667	10.49210542	11.101585229	11.068313395875	9.8810099244375	8.7003138780625	7.88211441045	8.2387488007625	9.7926294684875	9.619964313475	9.422377073775	7.02362813355	9.287831389875	10.143124437125	9.7387715935625	8.3296200752375	10.864275264625	10.39751157715	9.0831520080125	9.3589343667	9.469281089325	6.1214496493875
ABITRAM	8.12733812326667	7.8895402749	7.94669513696667	8.45946375543333	8.00509141286667	6.25182730356667	7.71109937036667	8.1282264074	7.95903746286667	8.02131751383333	8.09544097586667	8.19256172183333	7.43075763386667	7.81075290046667	8.4910600345	8.54904422753333	8.10910973556667	7.78241953853333	7.9061911584	8.47912638983333	8.3043416341	7.90537400236667	7.70040121083333	8.31344343816667	8.06508366276667	7.8918676217	8.10548237163333	7.81566869413333	8.04500271473333	8.0287438711	6.51728695035	6.839133006325	7.3609781622625	7.6002207398	8.62221697575	8.0007152259375	8.0792844951	7.9359644472875	7.7916332483375	7.5319996715125	7.7068608641375	7.6070240259375	7.90087491865	8.09836587009375	7.1994319319375	7.9689798176	7.9142381549	8.3944367050875	6.83353816865
ABL1	9.11772435503333	9.39735841756667	9.1450366974	8.83878355023333	8.83878355023333	10.0758006405333	9.32760944363333	8.935206159	8.79131774896667	8.79630037946667	9.44810775126667	8.69679028193333	9.48879934946667	8.41527598696667	8.56050001786667	8.93246027636667	8.6348438581	8.83902718223333	9.1838445663	8.84111547473333	9.10382664996667	8.84562524163333	9.19438794453333	8.77966801323333	8.68239860526667	8.84062433236667	8.71969731646667	8.68998257313333	8.70865367256667	8.4028244972	9.2484670639375	8.64765255455	8.6850356339875	8.4133845091	9.0731380582	8.89832246305	8.5691574335375	9.2585504293875	8.8756731629125	8.695030784625	9.2783680677375	8.7471623062875	8.715054738525	8.7882409096	9.102394878875	9.0464350103875	8.60343255995	8.3719188928875	8.9683410049
ABL2	9.29837293623333	9.92869567886667	9.045990785	8.7383392652	8.60659885413333	9.83806060163333	8.8903747876	8.3003279368	8.5532577832	8.63754428233333	9.5032386781	8.40197095873333	8.91870117186667	8.34853219993333	8.30418933226667	8.89183365506667	8.5519313813	8.6401302655	9.09837592446667	8.36336269386667	8.95664122903333	8.53612537386667	8.61727520616667	8.58397302623333	8.6549315135	8.45828952786667	8.3361930211	8.20614242556667	8.50617672603333	8.2460827827	8.97451536655	9.422666025125	9.059824907775	9.1034640550375	9.005483675	9.0088902473375	8.5816692233	8.904873776475	8.6631158829	8.7716258049125	9.2456248521875	8.552706956875	9.034311044225	8.5267723559625	9.010815739675	8.4806599617	8.8672088146375	8.3605875611125	9.3436212420875
ABLIM1	10.1510730424	10.0896597862667	10.2166264219667	10.3343653676667	10.203190581	10.2173653599	10.1581673303333	10.2208574611667	10.0366202674333	10.533346971	10.527173996	10.2597819640667	10.527173996	10.285791461	10.3895192466667	10.2885800676667	10.3336228693333	10.0344386734	9.90063982036667	10.2465581572667	10.1455651607667	10.4500291186667	10.4153604193333	10.475408555	10.581051413	10.0142347334	10.1663287805333	10.22663463	10.4205275213333	10.3497128796667	10.472178268675	9.082236635675	9.1086697101125	9.19563286305	10.67800287025	9.2931671142625	9.9990632064125	8.836158895525	8.3043489098375	8.82215662005	9.6840243101125	9.55014163255	9.1934911966375	9.9050152304125	9.7026556969	8.5607296108875	9.6285973072125	9.333305394675	8.3475396514125
ABLIM2	7.11131955776667	7.66239193283333	7.49511480326667	7.14582432113333	6.98018949823333	7.5915931384	7.1745312373	7.15127396586667	7.03332702313333	7.1386702855	7.12333811126667	7.25565377866667	7.51629495613333	7.0941864809	7.2437014739	7.0374592782	7.13101399736667	7.1445902666	7.53338116016667	7.2212060611	7.10588761963333	7.4145302455	7.24185574846667	7.24043197636667	7.1623934905	7.25478041973333	7.33897666936667	7.47021490726667	7.32558465003333	6.9563122749	7.803041237575	7.44310420755	7.2252321541625	7.1448845923	6.5409247875375	7.2891809463125	7.138331472975	6.7668214559875	7.328763318075	7.5167336821375	7.3695282459	7.1016036689875	7.0089447499125	7.3038945079	7.4161985695375	7.03613816505	6.90431481595	6.9936931669625	7.1956676244375
ABLIM3	8.46115150446667	8.96151682543333	8.7476188341	8.50097815196667	8.55458402626667	8.62619053513333	8.70789947506667	8.58525199896667	8.44068800613333	8.53370320013333	8.57046518323333	8.46136077243333	8.97972259523333	8.7155387243	8.64567979176667	8.5393098514	8.476734066	8.39627151493333	8.50589736303333	8.67971925736667	8.62169377016667	8.3544090906	8.66520713173333	8.7237995465	8.8043752671	8.4769275348	7.83431008656667	8.70020510356667	8.58397302623333	8.78141670223333	8.4890687942875	7.93088819985	7.3560355365125	7.515959382025	6.7679697633	8.0730461120625	8.505408024725	7.2930529296375	7.0887174189375	7.6461604654875	8.244649922875	7.5346708357375	8.1084635198	8.395949268375	7.264909940925	6.934503048675	8.2200954556625	7.8347834050625	6.979602134225
ABO	7.4855025769	7.5046843211	7.7944949469	7.64823568663333	8.1171190898	8.5504994711	7.65512197823333	7.83371807736667	7.62465767853333	7.7662279606	7.91876525876667	8.1628264109	7.7946718058	7.67859166466667	7.4263183435	7.69051737786667	7.45281712213333	7.80426735876667	7.94572714163333	7.60089381536667	7.2969692388	8.2397051176	8.1128784339	7.80055259066667	7.99659493766667	8.20332651136667	8.10805946983333	8.25208072653333	8.011101834	7.98425827023333	9.374823129175	8.479505622425	7.7181122958375	7.2858623325625	7.382077848925	7.9563974678625	8.5942865134	8.0682731986	8.4463735461375	9.2415163278875	8.291114747525	8.1684332848	8.2308185935375	8.05964271425	8.2034525393875	8.82306787965	8.2372064590375	7.7918283045375	9.217280495175
ABR	8.9937935829	8.9439265886	9.32337741856667	9.01623938873333	9.3780027707	10.2241407081	9.17681245803333	9.44036560056667	9.42483126323333	9.30689277656667	8.990659523	8.8895944596	9.7361521721	9.0156555177	9.140831693	9.05975030266667	9.09998070393333	9.18565963116667	9.4778572718	9.2310012818	9.08910630543333	9.16445245743333	9.49903392796667	9.10590267193333	9.20235087086667	9.35293235783333	9.14845024743333	9.47261041013333	9.26020263033333	9.19090623853333	9.706374990925	9.8281551003625	9.0958766817625	9.0590470672	7.4255448222125	9.0851699829	8.6941423773875	8.8330813527375	8.7390771150375	9.6162344098125	9.4777086257875	9.2659004092875	8.997449314625	9.0765050888125	9.7139413356875	9.289692902525	9.4842279672625	8.901117193725	9.13209923505
ABRA	5.48656514486667	5.70060785613333	5.54809439973333	5.4564517817	5.32039389616667	5.2524609565	5.51255294476667	5.46737852096667	5.4370278199	5.54442493116667	5.63862404823333	5.5697954974	5.5593215465	5.65953749013333	5.26039427123333	5.46839818953333	5.59658586183333	5.47001504896667	5.4454821269	5.73259894056667	5.44078701336667	5.4691317877	5.52977034253333	5.45112652786667	5.59142565733333	5.44015014963333	5.53191013336667	5.57977129613333	5.8020391464	5.3345462163	5.8247266531125	5.7959605395125	5.532903713	5.642967474425	5.72584353685	5.5292578817125	5.7000719189625	5.822348767525	5.7486597657125	5.858394777775	5.5516971707125	5.6065671920625	5.504151815125	5.4961985588125	5.8029302061125	5.6887436568625	5.6171164036125	5.4653098642375	5.678577721175
ABRACL	7.17770458866667	7.6965133826	6.65299874943333	7.60368736576667	7.1578310013	5.2444290002	6.98586103126667	7.10765380856667	7.08920977906667	7.36558586753333	7.70866540273333	7.23972277636667	6.73057517996667	7.20812811856667	7.52288940746667	7.44118218416667	7.52288940746667	7.55791095096667	7.18039724033333	7.2077229658	7.61915512083333	7.88017638526667	7.11742545763333	7.46907482146667	7.21302337643333	7.34301395423333	7.23149027823333	7.27802419653333	7.48588651026667	7.4710214933	6.2999453664	7.467618411775	8.2236195922	7.7062330364875	6.9347034573	7.121799022025	7.135073036	7.8489529073	7.1838835716375	6.7418890178125	7.592956036325	7.9095205902875	8.248873424575	7.0846953571	7.3497496068875	6.9384688615625	7.891062414625	7.9584456800875	7.7471614301375
ABRAXAS1	7.80920000073333	9.09377924606667	7.47517185206667	8.2264895121	7.94255280496667	5.29498275126667	7.66003378233333	8.03369569783333	7.97735077543333	7.9116872947	8.1498750686	8.3125611305	7.23636562036667	8.25048926666667	8.4599874178	8.09075535133333	8.11943818716667	7.92498283386667	7.55637416833333	7.96694440833333	8.1229569912	8.06415103276667	7.757507674	8.05537672043333	7.93474322953333	8.0990080039	8.04569066363333	7.84103965763333	7.87071655593333	7.98549723626667	7.2191538035625	7.0634137571	7.5157804608625	8.1414763093	8.4772584915625	7.375958734825	8.1879438519	7.4455243111125	7.667583841075	7.1402041196625	7.7604304969375	7.8410112678875	7.9081722437875	7.7503640354	7.6612917482125	7.4771070479875	7.6262804806625	8.2583859681875	6.3148043632625
ABRAXAS2	8.99856596	9.09304113386667	8.62512191136667	8.96623751326667	8.7411625544	7.74536717726667	8.5285019874	8.77509622573333	8.75996656413333	8.9966504415	8.89523388543333	9.24971838006667	8.57884833016667	9.00040299106667	8.99013376233333	8.5161909103	9.0247466088	9.11674995423333	8.3595150312	8.8651272139	8.9349939346	8.6966104189	8.65244627003333	8.954275767	9.0284179052	8.89789908726667	8.94059321086667	8.56050001786667	8.9354642233	8.92294804253333	8.19714883565	8.4608013033875	8.6975726842125	9.1355054259	9.196560132525	8.1227813124875	8.669087886825	8.5120392203625	8.582104873625	8.5476407528	8.708125793925	8.5676839350625	8.814272201075	8.7986551403875	7.922148829725	8.336197018575	9.060865438	8.6789858341	8.0268426180125
ABT1	7.49784401263333	7.7973578135	7.34679156936667	7.96731570576667	7.4571234067	6.82001190183333	7.39050919216667	7.55490581193333	7.57132342646667	7.71822512956667	7.6313003222	7.4769341787	7.14762422246667	7.5516957919	7.86607448266667	7.89646612806667	7.7922130109	7.1841540495	7.25888667103333	7.85707044606667	7.6615864118	7.6761311531	7.62837181103333	7.87272410393333	7.66003378233333	7.58181881906667	7.32558465003333	7.45689506536667	7.67216523493333	7.5246145249	6.58913615345	6.96177646515	7.4857005774625	7.90454880595	8.1137221872375	7.3155209779875	7.4075635374125	7.8061052262625	7.2354970753125	7.399411153825	7.1370958328125	7.1671008527375	7.3308456063125	7.0654782772375	7.1768537878875	7.85111057165	7.4362455248625	7.655508941425	7.4362455248625
ABTB1	8.11829250646667	8.10188851356667	8.13437627163333	7.80069176343333	8.3914423307	9.63345092143333	8.5206425667	8.24274317413333	8.120542717	8.15342156093333	8.29727131523333	7.9245665391	8.41195036563333	8.16729669573333	7.94818452196667	8.13257589336667	7.9145828405	7.95830834703333	8.227420489	8.38771276476667	7.97240878736667	8.0119945844	8.28771572106667	8.0206930955	8.02187137603333	8.23260316853333	8.08592425983333	8.14035317096667	8.1480571429	8.13322874703333	8.3977069735625	8.1730916024125	7.8648483693375	7.35965622665	7.35519511105	7.932177138325	7.9634936749875	7.6438599527125	7.8182444095375	7.745822757425	8.154560339425	7.870752126	7.7288182437375	7.8270444631125	8.0452947198875	7.8485318303375	8.0646467149125	7.6209975362	8.4369991779625
ABTB2	7.3056135496	6.78560600276667	7.158553187	6.76099394163333	6.74182550116667	7.8971728961	6.8266266187	6.49814012836667	6.70819503476667	6.69194593426667	6.83775145216667	6.70892670953333	7.06195058823333	6.8529296238	6.83952283856667	6.7122219245	6.7944408894	6.77775646846667	7.11022764843333	6.78063882196667	7.0072274049	6.95612065	6.94576352436667	6.89373556776667	6.5471141974	6.8582043489	6.7275735537	6.80666263903333	6.73951663966667	6.82279663086667	7.158596527625	7.075135684025	6.9205634415875	7.4596864700875	6.7484525799625	6.9586715161375	6.7463032722875	7.7098925531125	6.8454947889	7.4755288600875	7.5339358686875	7.3899723232125	7.2393551051625	6.7413020253375	7.3316465258375	6.9999054908625	7.140024811	7.0974645376	7.40775159
ACAA1	7.78717029896667	7.8997061094	7.96169919966667	8.32276134493333	8.0715983869	8.26331637703333	7.9392849127	8.2092295646	8.041024971	8.18324651723333	8.25251420343333	8.15729297006667	8.12537585893333	8.16489346826667	8.23713064196667	7.846782128	8.15729297006667	8.1436221122	8.3439110757	8.08526461916667	8.29081455863333	8.63811992006667	8.14640150073333	8.36606728246667	8.2399823825	8.09154338833333	8.2922650337	8.3055107753	8.21926724113333	8.27067848833333	8.0677322567125	8.1907794714125	8.03520581125	7.90030273795	7.6658546865125	7.9836744427625	8.2442786216875	7.7323269546	8.40622729065	7.890345996675	8.142070722525	7.9543280362875	7.7678755044875	8.05291912558125	7.60122936965	7.8504969299	8.0214466392875	8.51771717075	8.3585359931
ACAA2	8.26059258773333	8.23449306493333	8.0136682986	8.79468237556667	8.48973099393333	7.09289526933333	8.21835552846667	8.8223100026	8.5609168688	8.65468222296667	8.42502530403333	8.8961649895	8.13991177876667	8.6385329247	8.31527665453333	8.53631378806667	8.6222746849	8.60447003046667	8.46921011596667	8.41078894936667	8.80021438593333	8.7841925303	8.5231177013	9.01328605013333	8.580759271	8.32699028656667	8.48229935966667	8.4658437728	8.44909985866667	8.8128236771	7.943299669025	6.9792295754	7.934180092825	8.3231278181125	8.6224719167125	8.3183709026	8.241326355925	8.497531473575	7.8653713345625	8.205665230725	8.0646467149125	7.9395432174125	7.2959060430875	7.9779984116375	7.1253722012125	8.298272430875	8.3578939914625	9.02846289875	7.1487043440125
ACACA	8.4884943963	7.76408530866667	8.49967123663333	8.94464578633333	8.82992188133333	8.49044214873333	8.64058688483333	8.71499980293333	8.57322082513334	8.57884833016667	8.3510604542	8.4787775357	7.73282917343333	8.43339281086667	7.88770291006667	8.42329072956667	8.32392740256667	8.5034319559	7.61593594556667	8.3942632675	8.4536620139	8.83847217553333	8.56071729663333	8.70403544106667	8.4284397126	8.79152170823333	8.5082851728	8.71171871823333	8.7949314118	8.15665899906667	8.9146096587125	8.3749646902125	8.807465791725	8.857016027	8.247789728625	9.116563212925	9.7597601890625	9.4283095001875	8.8713603735	9.042755210425	8.05025647285	8.6823599338375	8.8841713070875	9.080033004275	9.0239390849875	8.1622657299125	8.5165710211125	9.3958947300875	8.5068320155
ACACB	7.79517744383333	8.18239339183333	7.66125262573333	8.02480642006667	8.4455816269	7.6541788261	8.62485170366667	8.2004637401	8.02387280456667	7.9892344793	8.68697957993333	7.85787448886667	8.21702426273333	7.93418618836667	8.21168174756667	7.95981596313333	8.03427197153333	7.845029513	7.66021272343333	8.02916402816667	7.92360976536667	7.79968961063333	8.48075237273333	8.0643410682	8.2764734268	8.45556119276667	8.2576303165	8.29488747916667	7.78512570056667	7.89483106933333	7.7805621385375	7.5892114877875	6.971308404225	7.2187246917875	7.6187007665625	7.8208681881125	7.6132598936875	7.4229096710625	6.895044159875	7.7607743799875	7.8345885754	7.141692739725	6.84821785095	8.4279758811	7.742587262375	7.32594740985	7.1643880724875	7.53113297225	6.9066276073125
ACAD10	7.4602144877	7.56188720063333	7.3086207865	7.68604173663333	7.80426735876667	7.5613765239	7.96886407543333	7.78627289136667	7.71523156163333	7.88100663806667	7.65708452853333	7.75562067023333	7.72077743216667	7.72977827393333	7.75051355376667	7.70905040103333	7.62977129613333	7.77439881966667	7.36635381383333	7.85284565293333	7.572928969	7.99098070463333	7.8190154076	7.79683059056667	7.69835035006667	7.93994631753333	8.03813974066667	7.83465061186667	7.6317680995	7.7658497334	8.0279084920125	7.790767675625	7.7280509710375	7.794832372675	8.1893316031125	7.5436864137875	7.6636925041625	7.793924629725	7.88569416405	8.0270473301375	7.9483767449375	7.5540161073125	7.937189531325	7.98209314345	8.068429899275	7.7068608641375	7.6967483698875	7.9028765857125	8.300787973375
ACAD8	8.03684059773333	8.1585839589	8.01720566756667	8.1775245666	8.1033002853	8.06322949726667	8.03506916366667	8.30049988433333	8.0948307833	7.98089803066667	8.15423253376667	8.31145137146667	8.18965183893333	7.92936897283333	8.13737869256667	8.12096791266667	8.1596125602	7.94286538773333	7.96811200776667	8.31468699773333	8.14296932206667	8.34362732573333	8.14565375643333	8.17881116873333	8.05006923676667	8.01391325006667	8.33290685026667	7.97131144206667	8.26359097166667	7.89100100206667	8.2875028729125	8.6011598587375	8.6432146787375	8.796507120125	8.082709091875	8.562052571775	9.204185962675	9.4100944996	9.1850815415375	8.85330545905	8.114526098975	9.7304441213625	8.90435935255	8.46965433355	10.4781067248625	8.6749451517375	8.156724894075	10.46801866255	9.2764926671625
ACAD9	9.09574057266667	9.48069893516667	9.14718580253333	9.22677297583333	9.20459238693333	9.2817859331	9.31037238426667	9.2632807096	9.13772773733333	9.23132292443333	9.31828438433333	9.33680912653333	9.213232104	9.01454652153333	9.2622703235	9.23901004793333	9.2712449709	9.17470299403333	8.8806945483	9.28325929646667	9.25653769186667	9.50109062203333	9.23350105283333	9.22105633416667	9.3723289489	9.43446200693333	9.49832299553333	9.33008136756667	9.3594379902	8.67399069473333	9.1220510244875	9.023687636825	9.2976196527125	8.7036425948125	9.393012738225	9.1001455187875	9.24505485295	8.9425023913625	9.4406575798875	9.2534074068375	8.931309497375	8.5949558734125	9.7382931828625	9.0603623509125	8.9120150685375	9.429092252275	9.071629142675	9.3842682123375	9.7851560950125
ACADL	8.78619124096667	5.52361466093333	9.0165586154	9.8449098269	9.77421557103333	9.07066345213333	9.2866415977	9.0549068133	9.67589073173333	9.3100607236	9.2342284204	8.87758398053333	8.09379358286667	8.55742912283333	8.21990242008333	9.08571491243333	8.94119745893333	9.1412353516	7.86122409493333	9.225811704	9.09635470706667	9.2944818497	9.26901524856667	9.62095174793333	9.18565963116667	9.02152344386667	8.96678771973333	9.26271804173333	9.76111056013333	8.1620067914	5.24292606705	6.9729038476875	4.796716535075	7.179339146625	5.1394092857625	9.0100623250125	10.96401286175	8.1273581505	6.1131937802375	7.6499218881375	6.905404525975	5.75171033145	6.2169213772	9.2237658262375	5.642147821225	7.7245884656875	8.8255540370375	7.2684316993125	5.93540042045
ACADM	9.5886493048	9.64490950906667	9.5629474005	10.1163702009333	9.83703050616667	7.1205830733	9.58250907266667	9.85297091803333	9.82537746433333	9.88494571026667	10.0432312641667	9.87861512513333	9.22617565796667	9.87252680466667	9.94908577636667	9.91512130083333	9.7846091588	9.6491499582	9.5000876109	9.6871465048	9.71773109433333	9.83869489036667	9.4623831114	10.0260643645	9.743321705	9.68758570356667	9.77629105243333	9.8488967896	9.49832299553333	9.78708779023333	8.7339390158625	8.631868875025	9.6995216012375	9.8030435562	11.122201526125	9.6936315894375	9.8957031488875	9.8129950762	9.4773596048375	9.035940420675	9.2572419405125	9.3205731749875	9.569900405375	9.728540217825	9.2044745922	9.0153162718	9.6430928349	10.1290971154875	8.4133845091
ACADS	7.77229626973333	8.01630791026667	8.00682319	8.0690766653	8.09075535133333	8.1108485699	8.12008903823333	8.14035317096667	8.0622021199	7.99860318503333	8.14766874316667	8.09116123516667	8.00635999046667	8.1749297778	7.82175739603333	7.89253961246667	8.05648981716667	7.8768092632	8.15040550226667	8.10692860276667	7.9923874537	8.2898092588	8.18094342556667	8.17268610003333	8.02088742256667	7.9955644448	7.9912504514	7.9654922167	8.05693683623333	7.97091712946667	8.1543675542375	7.9901243566875	7.5570516825	7.84367849235	7.49038490055	7.7787683367625	7.91318973305	7.6113467097	7.7923615575125	8.3047407508	7.9255415617875	7.9304761767125	7.571837347675	7.8916181862375	7.7236929893375	8.418765068075	8.05007758735	7.648028475025	8.2771093368625
ACADSB	8.35359458926667	8.0790524165	8.18640721633333	8.71580982203333	8.19509360003333	7.4155580044	8.17292032236667	8.15442899073333	8.1485018729	8.32966098786667	8.20523894633333	8.4771064441	7.5149480025	8.4533893586	8.11376740136667	8.2141969362	8.17354660043333	8.6058436394	7.72324258486667	8.11487092966667	8.24545650476667	8.74287513106667	8.23600435253333	8.68146216063333	8.44817457203333	8.0748057684	8.59236383436667	8.05277746516667	8.52947448083333	8.00719275473333	6.74367796781875	7.2488454699875	8.0416469157125	9.95621889845	7.9501861453	8.1101042985875	9.236158824	7.9196855783625	10.146981811325	9.2922586560625	7.9196855783625	7.5153571725125	8.5253388166	8.2411030054625	7.4168934047	7.5341180265125	8.0420262336375	9.006132841075	6.9481165289875
ACADVL	9.82630831396667	9.59623346326667	10.1900950428333	9.6426364581	10.1091661138	11.0096364656667	10.0546477953333	10.1487609545667	10.0872545875	9.73760945	9.8467017493	9.5223895073	10.446844005	9.93646300643333	9.87344722756667	9.78933544163333	9.7553029378	9.8939805348	10.1884966530667	9.83311993286667	9.76352752043333	10.0426631925	10.2287754703	9.78206456506667	9.69991286606667	9.93646300643333	10.1973062514	10.0952770234667	9.83975019456667	9.94756879816667	10.50775700825	10.588990759625	10.1761002539625	9.5521386385	10.5616497635	10.0488461378125	10.16416863165	10.009151053425	9.564976847175	10.50775700825	10.2002576594125	9.915780401075	10.0534573312125	10.184763622425	10.947597897125	9.4436181188125	9.908933174525	9.864765930225	11.027861083375
ACAN	6.34260193513333	6.57425314586667	6.3832210699	6.06152022683333	6.16301539746667	6.27153191573333	6.1661890031	6.30121227896667	6.2149592876	6.14249811173333	6.08037366866667	6.06682993576667	6.39766993523333	6.10914670626667	6.73269650136667	6.31022254626667	6.18107582726667	6.43178513846667	6.7033140818	6.35663612683333	6.1987938086	6.2149592876	6.39528028176667	6.11805539136667	6.25880908963333	6.34039181083333	5.98362544376667	6.1422250907	6.16482570963333	6.11446348836667	6.9274247050625	6.91984662415	6.825927191925	6.7486823856625	6.45155212285	6.174642246975	6.04700660705	6.345034658925	6.2436795652125	6.2917246461	6.447253185525	6.19751654265	6.348823267225	6.143995904925	6.4053692460125	6.2874650002125	6.3003528416	6.256729120025	6.4995623409375
ACAP2	9.50767027536667	9.6660511971	9.2573203405	9.5388544719	9.40040009816667	8.4675603231	9.38349288306667	9.36931562426667	9.44113779066667	9.61453189853333	9.63386809033333	9.55308039986667	9.09750674563333	9.51092453	9.578121376	9.4355117479	9.55652440386667	9.69961709983333	8.87061611813333	9.24993804293333	9.65626211163333	9.52797765726667	9.20006723403333	9.5454677264	9.5066288948	9.4778572718	9.63700574243333	9.52797765726667	9.59859266286667	9.38419383356667	8.57485667465	8.82683701515	9.592981028575	9.043293857575	8.92567300795	9.0859296918125	9.14726340765	9.136601877225	9.3563371539625	8.430589532875	9.3134090663	9.1013438701125	9.4644496798	9.41377314325	8.6471845984625	9.0042591810375	9.37328760625	9.196560132525	8.7249153971375
ACAP3	7.37958701446667	7.5704131444	7.5797933738	7.07422146793333	7.36110428176667	8.42118126553333	7.65357217793333	7.6288168112	7.37796200126667	7.39480218883333	7.1589152018	7.25546178823333	8.0801015376	7.27186924606667	7.33952037503333	7.18507464723333	7.3427840551	7.48049694703333	7.85605041183333	7.21877217293333	7.12333811126667	7.2470418294	7.4259685834	7.23616166113333	7.2443030994	7.10808299383333	7.3866490046	7.41034262976667	7.24185574846667	7.39574650126667	7.8244799315875	8.2954142809	7.7651023625625	7.4503594458875	8.2479766607875	7.6566972137125	7.5206833065125	7.8412244439	7.7708952367	8.4671138287125	7.6532113790125	7.3426681042125	7.6346863389	7.580816405975	7.777884417775	7.4090982973875	7.4212306201125	7.2313296139125	8.027266502375
ACAT1	8.92588192623333	9.1327538491	8.3326962153	9.1110711416	8.51307684573333	6.80541810986667	8.6696250279	8.70369453426667	8.73425935113333	8.76709178286667	8.8582720121	9.3310189565	8.0752640884	9.02526569366667	8.67399069473333	8.6628068606	8.99797360103333	9.06273930863333	8.06141045883333	8.61097393033333	8.86462440483333	8.7839472135	8.48130076733333	9.0811928113	8.9364015898	8.89756406153333	8.63098208116667	8.56843560533333	9.0666591962	8.90940036786666	6.2985997498125	7.191916000875	7.7861911894	8.9120150685375	8.1204897106125	8.028684157125	8.6103976726375	7.9251439988375	8.1553199410125	7.9463086843375	7.6980696023125	7.8500833749875	8.7506923080125	8.6122713924	7.7721805572	7.4804713606875	8.2268242717125	9.3966147184625	6.70362471335
ACAT2	7.6113789717	6.93091532383333	7.05410765013333	7.75977338153333	7.41303722063333	6.4758311431	7.5638058027	7.26349383993333	7.1093460242	7.662950023	7.550253439	7.09372404413333	7.13241651856667	7.26704446483333	7.23498118723333	7.41095676413333	7.29157222116667	7.77651669186667	6.69626183513333	7.166140302	7.6051283041	7.6797026794	7.4885959942	7.48360055276667	7.39026400243333	7.8760008336	7.121499157	7.4442997773	7.32479302083333	7.09913449286667	6.545113641075	6.7045601249125	7.5652933835625	7.129538458625	6.9974675894125	6.6312049686625	7.2092323004625	7.94686473605	7.1170393825125	7.554595774375	6.99587047695	8.8917916536375	7.5007226764875	7.01117125155	6.9695966780375	6.8881058812375	7.3444489419625	7.3546347141875	7.0777951896625
ACBD3	10.2389532411	10.5157291403333	10.3251522693333	10.4356668143333	10.2923603056667	10.1447324114	10.1118907924333	10.2380926764	10.0984366734333	10.3047965056667	10.354714966	10.4389413196667	10.3497128796667	10.2971663153333	10.2226563455	10.4957147283333	10.3514605203333	10.2279578525333	10.3919358566667	10.3750571246667	10.3480612753333	10.4033631013333	10.2093562448	10.4485629716667	10.4619761156667	10.1111416815	10.3285621326667	10.1596933686667	10.594032829	10.24727815	10.2703282834625	10.3054125669	10.605868208625	11.134177267625	10.387556171625	10.5709719775	10.10296151595	10.752782952875	10.35441255605	10.747064578875	10.364343702575	10.2054963706125	10.815865683375	10.1994544144125	10.53015469275	10.66579967725	10.449303961025	10.1401799801	10.679218649875
ACBD4	6.79539915723333	6.9364157676	7.006520621	6.90520059263333	7.03662862776667	7.42242132826667	7.22775055576667	7.08034029013333	7.08257182443333	6.95956252413333	7.0484983445	7.04357377693333	7.4155580044	7.1525261244	6.94947010683333	6.77513605763333	7.10848636626667	6.93350122763333	7.0262444497	6.91529955863333	6.90333987873333	7.06796205836667	7.3267665386	6.85962635673333	6.97812978426667	7.0900602341	6.90541351636667	7.2321854114	6.840624857	7.20036856323333	7.6543225705875	7.593314117175	7.119138014325	6.9423514783625	6.89224175815	6.9309695720875	7.50520192385	7.0990329444875	7.232926988675	7.67289551495	6.9100769877625	6.934923565375	7.1986083030875	7.17336990835	7.3378271102625	7.376123458125	7.1385330736375	7.263645416475	7.765935319675
ACBD5	8.50464550653333	8.76814978913333	8.1999462128	8.93797518406667	8.6966104189	7.12439653086667	8.6348438581	8.71292394006667	8.7933869998	8.8992373149	8.56555245726667	8.8954353332	8.4284397126	8.82736603413333	8.8485592524	8.6042554855	8.80062449776667	8.7794096947	7.9007632732	8.62883265816667	8.7464641571	8.7483611425	8.57767419816667	8.979494985	8.7848463058	8.65700400673333	8.7479219755	8.59165023163333	8.89183365506667	8.86488189696667	7.03951680665	7.6562838137	8.2879322767125	8.8611896395375	7.736401176375	7.8096660495	8.475102174275	8.58265841005	8.068429899275	8.253926241375	8.7105333567	8.1402935504625	8.546889042875	8.3814232588125	8.140466797375	8.6347974300875	8.7713991641625	8.3993915677375	8.3461170077
ACBD6	6.6845168591	6.4994632085	6.58858599663333	6.92989934286667	6.641823721	6.57761638963333	6.7937686761	6.54853118266667	6.61430346163333	6.70071722663333	6.76637369796667	6.51659614243333	6.40584096913333	6.6577215831	6.65146412853333	6.38135091463333	6.6744824728	6.52830425903333	6.1337601345	6.48406233786667	6.88962359433333	6.81476038296667	6.6316938877	6.8878994306	6.69688617376667	6.81420427963333	6.84492804213333	6.5353807608	6.44958639146667	6.77707031566667	6.45155212285	6.8148019194875	7.0288067937125	7.532559388925	7.0321757435625	6.3814965486375	7.0353428065	7.06713280675	6.8518526077625	7.169265156975	6.59272491935	6.584980165925	7.0528344094625	6.8739114046125	6.9817073285125	7.173797875625	6.763323986525	6.980245518675	7.382693737725
ACBD7	6.14803635283333	5.5573069255	5.6116698106	5.72873179116667	5.312259086	5.75484007213333	5.63862404823333	5.5550942579	5.94506548246667	5.8957726638	5.5820447445	5.7009205659	5.5820447445	5.66600400603333	6.5234247366	5.78971122106667	5.4678935051	5.8212597529	5.76264692936667	6.0268428485	5.70899771043333	5.75033052763333	5.39941091536667	6.08037366866667	5.80518833796667	5.62664012913333	5.9820332209	5.49887491853333	5.52576737403333	5.4985805829	5.706785064975	5.54644637105	5.827301669125	5.967339408425	6.66234439015	5.88520153765	5.8091376245	5.9076540887625	5.2325128793625	6.0691608786625	5.4264186024125	6.528039884625	6.932030987725	6.2232998729375	5.52464338545	5.8105488062375	5.6802963793875	6.303909879925	5.566035413675
ACCS	6.9604529222	6.90312321973333	7.46208999953333	7.16820192336667	7.512101984	8.20671609253333	8.09379358286667	7.52621099153333	7.58920264243333	7.2804676851	7.42811859453333	7.5026508808	7.7488656362	7.69699285826667	7.72077743216667	7.512101984	7.07721662526667	7.58711169563333	7.28564682013333	7.2409823895	7.4901736101	7.61762871746667	7.81634537376667	7.0896078427	7.31158510843333	7.33541479116667	8.05107162793333	7.54095349313333	7.0166942596	7.26349383993333	7.7171296418	7.412823084	7.4243332684125	7.2287271320625	8.0832957088875	7.5564480304375	7.55686260465	7.44961316585	8.679975485775	7.6159582555375	7.549275821425	7.3265127360875	7.4948184788375	7.8084952236	7.914992868875	7.238573735975	7.261398178325	7.5737205624625	8.0980663955375
ACCSL	5.9211531797	5.7650622686	5.7365797837	5.6047052701	5.58343976336667	6.11560661	6.02172428776667	5.75086180373333	5.6031164963	5.75831308363333	5.8591593265	5.84681173953333	6.21917126973333	5.77851864493333	5.7170865217	5.61554649666667	5.85085384046667	5.63286293343333	6.04034525553333	5.67304781283333	5.5656362215	5.75236374543333	5.92904396053333	5.64216957093333	5.7456943671	6.04938508663333	5.83916915253333	5.8827850978	5.80963975593333	5.98446434336667	6.0665230155375	6.14130561355	5.9211052716	5.954085207	5.734801119525	5.803164237725	5.5420524954375	5.754539519575	6.0278976619	5.734250414375	5.6945765674375	6.0726661622875	5.84540992375	5.9999599874375	5.852295130475	5.9161060809875	5.9858203292	5.7914554297875	6.686010575275
ACD	6.85612676943333	7.0857904116	6.9683760325	7.24023907966667	7.10964617743333	7.06835578283333	7.1997398059	7.2015559516	7.1615215143	7.1544130802	7.01331637706667	7.26084674213333	7.1845823447	7.06727301286667	7.1589152018	7.18813560806667	7.32558465003333	6.92181895573333	7.3667095343	7.23104084336667	7.22147367793333	7.1844019731	7.40262605356667	7.2720859846	7.22872320816667	7.1887485028	6.98037792846667	7.0946552913	7.01742129323333	7.0733015537	7.2852697372375	7.268645119725	7.192523294625	7.198404991625	7.6178888857125	6.939304518725	7.114927524325	7.2728342891125	7.2254956484375	7.18032320735	7.2368561029125	7.1361073971	7.188444203175	6.9406294644	7.048637056325	7.5695076465375	6.9516485632125	7.2586971402375	7.08489696985
ACE	7.49741950033333	7.69248655633333	8.013235887	7.76134587926667	8.26266107556667	8.241246287	8.20575017926667	7.99188521703333	8.0334846179	8.31004295353333	7.99009033846667	8.07196979516667	8.22700897853333	8.15940837866667	8.1381727537	7.86206156406667	7.92582077993333	7.94962878226667	8.19415804543333	8.12452945703333	7.93629442843333	8.277771759	8.15245110186667	7.98507986076667	7.88720281923333	7.78493469553333	8.13692413963333	8.28103713993333	8.16489346826667	8.44909985866667	7.6185072839375	7.698246777125	7.384632921275	7.155326557175	7.021347963775	7.7635189116	7.283276736775	7.35299901965	7.3173451543125	7.7181122958375	7.8034223794625	7.3376137137125	7.3360351621625	7.7918283045375	7.2359540224	7.1506886899625	8.0232655823625	7.0414761721875	8.004298657225
ACE2	6.2467873096	5.3336517493	6.0104431153	6.78347694073333	6.5393400192	6.06226871803333	6.4646030744	6.28239294676667	6.47058297803333	6.25705227853333	6.25958396596667	6.7132545471	6.2039479891	6.58804694813333	6.1603509744	6.3735546112	6.1768719673	6.66263027193333	5.99238131836667	6.19630002973333	6.85727930066667	6.08319304783333	6.7602525553	6.52873528793333	6.35579632123333	7.28205757136667	6.11734790803333	5.89290620493333	6.5564360142	5.62947332066667	6.68731635215	6.589398246975	6.25085169075	8.7889632224875	5.4207944870125	7.4318373143625	7.0386035919875	7.16886521575	5.92437208895	6.8883090376875	6.6193341553125	7.0071783662125	7.6616343855625	6.0425965131	7.2285538494375	5.6340383351125	6.5175366461375	8.651646089575	5.6401954115
ACER1	6.22522142726667	6.73538683253333	6.1339920998	6.25122963596667	6.5715320746	6.58285501796667	6.21774843526667	6.1517727693	6.11734790803333	6.05562003456667	6.5237252872	6.25787069006667	6.360356172	6.18995874723333	6.15580652563333	6.02903498016667	6.02298639616667	6.0734022299	6.6414416631	6.22522142726667	6.09087157243333	6.1394797166	6.40039639473333	6.1791687171	6.2332478046	6.0860696316	6.18491762476667	6.27318275766667	6.30121227896667	6.35326736763333	6.3529051184	6.5610006987875	6.305660855775	6.2472961306	6.7143518507625	6.23798051475	6.4275276542	6.5050186693375	6.2983604848625	6.3031949878125	6.25237785585	6.25408192875	6.3148043632625	6.173656862975	6.242637437575	6.4439372419625	6.374200964	6.2747100174375	6.452702420925
ACER2	6.7024198214	6.84544521973333	6.5077707609	6.9416975975	6.76227169033333	6.6828063488	6.7072707653	6.87022228243333	6.92181895573333	6.6681462764	6.7546106498	6.99420905113333	6.94204568866667	6.48619659743333	6.71649789806667	6.55136027336667	6.8832101822	7.05521976146667	6.75132675173333	7.0374592782	6.97477650646667	6.5997279803	6.55541051226667	6.91154273346667	6.98316834763333	6.85634737013333	6.8622245629	6.6456712245	6.90726488423333	7.10088904696667	7.1463837086875	6.4443890393125	6.9033809661625	7.3941088556875	6.6572803794875	6.735575669925	7.0967625856	7.0247142612875	6.6309772252875	6.80240219235	7.4516075312625	6.830159932375	6.8166358829	7.01656998395	6.805232584425	7.0311531842	7.956619459375	7.43396920565	6.5903813183
ACER3	9.5860186896	9.10794947946667	9.25888357156667	9.4701394399	9.30370359423333	8.94321867623333	9.36600662863333	9.54646005623333	9.323688984	9.5538380305	9.23132292443333	9.36811415353333	8.5957607906	9.39436950686667	9.11772435503333	9.29743239086667	9.2536300024	9.26618750893333	8.76734676363333	8.9211433729	9.87344722756667	9.76784715643333	8.87653958006667	9.47611411396667	9.5123983384	9.3787523269	9.2944818497	9.33199227656667	9.45934419643333	9.386716175	7.700122433925	8.0712316990375	9.0391129850875	8.8659014821375	8.4744716287125	9.1509776115375	8.4247683287	9.1110953807875	8.8050362825	7.436914908825	9.000943434275	8.611786210575	9.056680607825	9.266326200975	8.0913075864875	8.5414318084125	9.3535708903875	8.7750297784875	7.2873041689625
ACHE	6.37650121053333	6.42858824733333	6.7515867392	6.31968399686667	6.4399823506	7.37609216373333	6.38292771976667	6.25182730356667	6.4137709459	6.43337203663333	6.25705227853333	6.40114258133333	6.7487451713	6.5452585697	6.2667683761	6.66122471486667	6.48588673273333	6.4743732294	6.7233059883	6.46031126983333	6.4695701281	6.49380305606667	6.3613670667	6.51035892173333	6.050162077	6.41224312776667	6.2549106599	6.39766993523333	6.43576529823333	6.30874625843333	6.87768819925	7.38506735565	6.6510260760125	6.7367379963625	6.8544701278375	7.025863117	6.7619886279375	7.1163980484375	7.2274291753	7.0868246257375	6.9483533858875	6.7615286588875	7.1488945007125	6.3518900752	6.777131676625	7.4081243455375	6.6439322948375	6.4332191110125	6.8525479018375
ACIN1	8.78779582983333	8.78543510436667	8.8613749822	8.74513883593333	8.73884751	9.62145274486667	9.02938480366667	9.0231232325	8.8398024242	8.7499896685	8.54169263843333	8.6118368466	9.36683177943333	8.69581683483333	8.75669088363333	8.62376737586667	8.6459103585	8.7456130028	8.5908224423	8.64878549576667	8.5653492929	8.72578811636667	8.84777221686667	8.5161909103	8.63121938696667	8.88589782713333	9.0602720261	8.94464578633333	8.6784653982	8.6264014562	9.424918520425	9.95113977175	8.9281886577375	8.555601978325	8.4677828431125	8.6830977083125	8.7201650023125	9.1513391971	8.8862318993	8.97508535385	8.9585479974875	8.6139757991125	8.679975485775	9.057236027675	9.5517520904625	9.04590346815	8.9507721424375	8.420920062075	9.8685815690875
ACKR1	7.48049694703333	8.14314282733333	7.63899208716667	7.5069592794	7.31698468523333	7.56620314916667	7.4263183435	7.6196212609	7.659420824	7.2626542728	8.2821753503	7.5145815054	8.369057115	7.05807105706667	7.2082648437	7.58363671306667	7.97563687963333	7.08282879193333	8.39549112313333	7.1263810953	8.29390144343333	7.1177920183	8.3544090906	6.9322849592	7.33426968253333	7.36995560323333	6.56098677323333	6.3114057224	7.0941864809	6.92989934286667	7.098598682925	7.12763448955	6.63963790535	6.2905877948	6.5313271821	7.300420165075	7.346458321775	7.1600884139625	6.9923301518	6.760164797325	7.97619707585	7.351951336875	7.1534442961	7.1142880082125	7.1859214186	6.7116970002375	7.042548817425	6.78760517245	7.227637594925
ACKR2	6.59314581553333	6.8115333081	5.93616463346667	6.68549078303333	6.174007527	6.7494680881	6.30944482486667	6.0113975843	6.1323053518	6.1381755035	7.15170467696667	6.6208296777	6.31968399686667	6.17577810293333	6.59587445253333	6.34877837493333	6.3114057224	6.8278473536	6.4270775636	6.4268489042	6.77664108273333	6.41574624386667	6.2135477861	6.5330962181	6.38041631386667	6.4176147779	5.89975632033333	6.29411376323333	6.48242707246667	6.21592653593333	6.00454879405	5.768380928025	7.439405614175	6.9968290210125	5.9206417023625	6.238500517575	6.103611433525	6.9315834820375	5.9009295761375	8.777449011775	6.3364139854875	6.3929102420625	6.989475572125	6.3511341929625	7.746010631325	5.892458820425	6.1216891288125	6.24700468775	6.5224639594375
ACKR3	6.6759848913	7.5259790897	5.58976044653333	6.2010584355	6.4750849564	5.42253708843333	6.10170896843333	6.33705110556667	6.09408922196667	6.444999234	7.22711675966667	6.4888649463	5.727706782	6.21684474936667	6.37423000336667	6.0588981152	6.15978905356667	6.35399216016667	6.00073375706667	6.06104833283333	6.82867619196667	6.48732468283333	6.2576442401	6.30580585803333	6.3126057625	6.25743068056667	5.98569884303333	6.06257077853333	6.2222255071	5.68141214046667	5.536619293675	5.72951811555	6.3708052873625	6.1659635424875	5.433009541025	5.979668068875	5.7110681533625	5.8158584773375	5.1652088880375	5.4769885301375	5.9826377987875	6.02487994435	5.721316850175	6.0603528559625	5.9768130124375	6.3817398012	5.66807567475	5.774752157875	5.1645072043875
ACKR4	9.29870484663333	10.2605029429	9.3210409482	9.64551919306667	9.68302186323333	8.0340899468	9.1355602582	9.69157829286667	9.6133309046	10.0945512139	10.0613361045667	9.28789440793333	8.6190373739	10.2510068258667	10.1384498912	9.94662513763333	10.2373501138	10.0137217208667	8.71403821313333	9.92316106136667	10.0185359320333	9.4383396785	9.87954724636667	10.2605029429	9.63498865766667	9.1208647092	8.9787753106	9.521200021	10.1894479117333	10.085428269	7.884702986525	7.667388772925	8.73321497445	8.094150686275	8.695030784625	8.5784264326375	7.4123608887	7.429558861225	7.6014505326375	7.527921658725	8.7246832251625	8.0285078346125	7.6521530866625	9.3470255494375	7.238573735975	7.1446595669125	8.6417069672875	8.9294243336	6.2451521038875
ACLY	9.24422887163333	9.58124548593333	9.1976367315	9.50722223913333	9.38139867786667	9.2383456866	9.29364538203333	9.61246016823333	9.60707820266667	9.52864287696667	9.61298519763333	9.3690357844	9.48369099296667	9.4144249916	9.40379896173333	9.2884330113	9.5233363152	9.35423879623333	9.59407904946667	9.60620279306667	9.46822230023333	9.63498865766667	9.6732380549	9.5547737121	9.53813400276667	9.47037995653333	9.48879934946667	9.52864287696667	9.5579625766	9.4408471107	10.5709719775	9.3152025818625	9.60693429705	9.917868054	8.57170892955	9.53667451145	9.62692006825	9.9526956440125	8.9037697195875	8.9630982399	9.4333466409875	10.04608869585	9.73578071595	9.199426198	9.66442222595	9.38775645495	9.1830081939625	9.6954927324875	10.1736810920875
ACMSD	5.58829976723333	5.7480695248	5.676981322	5.6610308012	5.370087417	5.48965651193333	5.5009641647	5.58701090816667	5.71731044446667	5.59111871716667	5.53529117896667	5.59964782396667	5.29578620596667	5.39272216156667	5.3149717808	5.48513987866667	5.55044024786667	5.40241139726667	5.73536281586667	5.5847371737	5.4724682173	5.6220644475	5.47305011756667	5.45255265233333	5.7413528124	5.56639049853333	5.49269410756667	5.57901539813333	5.68029251103333	5.29102338153333	7.19796264175	6.9968290210125	5.378865295675	6.0569297731	5.7093515098	5.8326919913625	6.091768342325	5.5492389738375	5.4354567468375	5.4048758984	5.852295130475	5.7132879675	5.7650472819875	5.7020650387125	5.4852904022125	5.6508198320375	5.7777570903875	5.937502294775	5.6835157096125
ACO1	9.63700574243333	9.88162066113333	9.51730499263333	9.99326648656667	9.7714072227	9.2285894076	9.76873970033333	10.3316751163333	9.9248626393	10.0546477953333	10.1473502473333	10.1596933686667	9.60946242016667	9.84169591263333	9.58036263786667	9.6385782877	9.54060420983333	9.74743264516667	9.67626358673333	9.75999221806667	9.71637125003334	10.076517074	9.72616551716667	9.84127620056667	9.5471726099	10.0889786090667	10.4144755676667	9.91651875176667	10.195517413	9.85671847653333	9.099854230875	10.56890206325	9.1667742967625	9.963628900175	10.890036976375	9.4992917418875	10.210260045875	9.3940305471875	9.97539471385	9.98143863705	9.1071184158625	10.0236781835625	9.52321820255	9.579821038275	9.802464210975	10.4875750539875	9.1283934593125	9.5825294852625	8.8826193093875
ACO2	9.17132829036667	9.19050785696667	9.4355117479	9.52728166576667	9.48369099296667	9.00256662373333	9.4270552953	9.54839986156667	9.5429816564	9.60185909263333	9.5878921509	9.53600804006667	9.57605199813333	9.54754250843333	9.57688322073333	9.60051790873333	9.44981625876667	9.32643642423333	9.7106249491	9.7361521721	9.4355117479	9.83062985736667	9.71773109433333	9.6434590658	9.45864661543333	9.61246016823333	9.47987848913333	9.5706956864	9.64451758073333	9.44566453293333	9.1182698130375	9.2755438447	9.1580864667875	9.1267101765	9.1521702528125	9.3029169798	9.2299474835125	9.55617376565	8.762417042175	9.7422087907625	9.2780661940625	9.5394063234125	9.1646234870375	9.16772724395	8.9625772714125	9.5676874041375	9.1481121540125	9.502185845325	9.2815906166625
ACOD1	4.87947470343333	4.85273944543333	4.8732230505	4.7947491647	5.26334943776667	5.34242283506667	5.06569964093333	5.06476701103333	4.849470981	5.02901296613333	5.06476701103333	4.9360515436	4.84690785413333	5.1296661695	5.05536111196667	5.00882701866667	4.88148188596667	4.98940380416667	5.0563729922	5.06949747406667	5.27644713716667	4.79630163523333	5.0121247292	4.95373228396667	4.82658556306667	4.8952647686	5.17715050376667	4.9327613672	5.0038867474	4.8940014046	4.9423740327375	4.92216196655	4.7899771809875	4.9901304066375	4.7170821965375	5.0133746922	4.94169022445	5.0635579109	4.8346798241375	4.9652620077875	4.867250287525	5.112603688225	4.8429835438875	4.9147517919125	5.00631890895	4.7367645561	5.0672292589875	4.7335046947	5.1629398524375
ACOT1	7.781046772	7.7577453137	7.957148393	7.7388282617	8.47557490663333	8.7895641645	7.9580997626	7.74271790193333	7.90040397646667	8.42863683696667	7.7584351699	7.91337626783333	8.1737387339	8.17292032236667	7.78672690396667	8.20390523266667	8.27568041476667	8.13876969023333	8.23777910863333	8.95761000313333	7.60260221166667	8.990659523	8.3490554491	8.2449913342	7.91579600973333	8.70712086356667	8.152807935	8.42329072956667	8.7364538194	8.25878715513333	7.9505699157625	8.2926628351125	8.0640386045875	8.3970672488125	7.740406244975	8.17118793725	7.672333943875	7.761713975625	7.5551714360375	8.1482981085625	7.7725982189125	8.1345922470125	7.6806344747125	8.425722134125	7.7336743176125	7.9737928688625	7.9674063742125	7.4000424981625	8.074299746775
ACOT11	7.15295839323333	6.7259077549	7.44635596276667	7.13487620353333	7.47517185206667	7.94010597866667	7.4294757685	7.2432725589	7.07678225836667	7.2475917498	7.09992629686667	7.07245486583333	7.41703284576667	7.19926088653333	7.36029267313333	7.09976622263333	7.12615518573333	7.30135310496667	7.13929044393333	7.195754687	7.0027720134	7.12461547853333	7.29781812036667	7.26590754186667	7.1968087831	7.39480218883333	7.3646105766	7.2755608877	7.4540001869	7.02217090923333	8.1808481573625	7.7167476713125	7.85111057165	7.357044708775	7.7830826401375	7.5094224035625	7.3517443001625	7.3668768465625	7.8208681881125	7.7346291303875	7.88569416405	7.7950337171	7.7437245488375	7.5222054541375	7.6132598936875	7.725259143075	7.8200683832375	7.472135323275	8.42240730525
ACOT12	5.4457623164	5.47648479136667	5.3698024432	5.61554649666667	5.4979695002	5.60443957643333	5.49546812373333	5.35948297183333	5.35736630756667	5.4181807359	5.5136705716	5.51691571866667	5.34403090473333	5.4351914883	5.38408091866667	5.396845595	5.33277446423333	5.60106390316667	5.3755360126	5.23324287736667	5.4268769105	5.4457623164	5.49606571203333	5.36623465223333	5.5396031698	5.26959420846667	5.33257204686667	5.42984803516667	5.51430778493333	5.54076771733333	5.48084872365	5.4935062109875	5.394059127575	5.5299381435	5.674775338225	5.5182412028	5.4766324996625	5.401201379325	5.4976963997	6.3687929392625	5.3519644021625	5.474494194925	5.5583753347	5.4227433979625	5.5302483439375	5.296535176025	5.40805769565	5.4425060033625	5.5437622368625
ACOT13	9.3077689171	9.5605693181	9.17442115143333	9.88873863226667	9.41322771713333	7.4459951241	9.24822076153333	9.54926382703333	9.57536948523333	9.7654465675	9.46969257993333	9.68799136473333	8.8954353332	9.63539199833333	9.62173900603333	9.81475137076667	9.5235885938	9.40884952543333	9.38215220766667	9.44184103013333	9.69252599083333	9.80976597473333	9.48552246093333	9.58332188926667	9.36556749346667	9.37416000363333	9.4516594887	9.57605199813333	9.6285994848	9.59651228586667	7.93340528015	9.5576085209625	9.7327105402625	9.985629403775	9.453888022875	9.6999957203625	10.27301110025	10.2638067962875	9.1355054259	9.3866142868125	9.1850815415375	9.829913163175	9.65118670465	9.3182633042875	9.37755966185	9.4049824714125	9.581010675425	10.4866483923	8.732980454025
ACOT2	8.05603454913333	8.069504722	8.36271508533333	8.52245581946667	8.93183692293333	8.7207034111	8.72604516343333	8.6556355794	8.67745691933333	8.74595534003333	8.6205626806	8.7012187004	8.59733324056667	8.31703526176667	8.35496292123333	8.52756958006667	8.67158857983333	8.3449078241	8.97641932173333	9.2152848244	8.5757651965	9.15399742133333	8.79528554273333	8.8785360337	8.48022362396667	8.8051906903	8.8177243233	8.9920921643	8.94287360503333	8.6748688697	8.0260586381125	8.31424145695	8.3520766139375	8.287318480025	8.0872775137375	8.6553596496625	7.9911046982	8.102961254125	8.0530168176	8.10108972195	8.1426185727375	8.216086649875	8.083905082975	8.6342843174875	8.252511608625	8.3116951346	8.7060598612125	8.0087921322125	8.57602965835
ACOT4	5.45874578156667	5.74871427216667	5.6915880998	6.2680119832	6.025899601	5.6213017464	5.96520344416667	6.22038911183333	6.211427482	6.32736369763333	6.02023212103333	6.27359941803333	5.69016504283333	6.0279734294	5.8470682461	5.95485002196667	5.76105235413333	5.98446434336667	5.80021921786667	6.02357185676667	6.12582931523333	6.1698098501	6.15423366233333	6.4321567854	5.8733681202	6.08749594693333	5.80673098566667	5.88487761823333	6.02749361983333	6.01490003266667	5.5299381435	5.9141000747625	6.2803662121625	6.2000175117875	5.633400386625	6.0582168638375	5.8332568884375	6.2686835766125	6.0026290417125	5.27542214395	6.127165395075	5.7697831332	6.3682160020125	5.961563146125	6.180110406925	6.0378208220125	6.4491074621875	5.5753077626	6.5375601709125
ACOT6	5.1759064992	5.35142976446667	5.32009817763333	5.46638442676667	5.31404382383333	4.95106121696667	5.63087580996667	5.16284804353333	5.27703941666667	5.07703908276667	5.46056815783333	5.1724777222	5.26833246543333	5.39354826606667	5.20924744603333	5.23427945783333	5.27644713716667	5.22946179703333	4.91947445876667	5.36758931473333	5.20648822786667	5.28577461233333	5.18651970233333	5.35205583573333	5.36162494013333	5.5243566672	5.3545375824	5.47792485553333	5.40400398573333	5.22285078366667	5.4083319544625	5.400578850475	5.190361618975	5.3321287930125	5.2166836381	5.4039993048125	5.4159132242	5.4249127089875	5.36156236535	5.3513150334375	5.4204245268875	5.2545824767	5.45402328965	5.2764562607	5.047186243525	5.447929734	5.400250953425	5.34335364695	5.3273995875875
ACOT7	7.87548673946667	8.3658320745	8.23162336356667	8.0968577385	8.34766311643333	8.90606276186667	8.1923425674	8.23867327366667	8.04604916563333	8.1744637806	8.07277566586667	8.31824725466667	8.32095022196667	8.2008837064	8.05006923676667	8.1842556318	8.28006566363333	8.34508593876667	8.78718849826667	8.28727680843333	8.1102327983	8.52441676463333	8.01932231586667	8.13737869256667	7.90858275096667	8.09855931593333	8.2037283896	8.3995138168	8.22351017	8.13645677573333	8.65115481615	8.762188398825	8.3972771644375	7.9799616038625	8.8010654449375	8.393351602475	7.9994427561375	8.1227813124875	8.346344387575	8.510076558575	8.1613109827375	8.164144921325	8.1594033598625	8.029839032875	8.2082605242375	8.1666131019375	8.24685596225	8.082115304475	8.609741759275
ACOT8	7.95403528223333	7.70733253163333	8.20575017926667	8.0166872502	8.1921281815	8.08839912413333	8.09646026293333	8.34219039283333	8.35007085806667	8.34568309776667	7.90770689656667	8.01932231586667	8.2363021851	8.2816794714	8.2682765326	8.0718226909	8.1390158653	8.1020814419	8.27623850506667	8.18585875843333	8.04811201093333	8.49693323773333	8.18447885516667	8.2536705335	8.0462868532	8.0186621507	8.06694005326667	8.2503010749	8.2023481052	8.4140568415	7.8440247178125	7.6176931321875	7.985572421575	7.8542813420625	8.07469220165	7.709530395325	8.133057451225	8.3798439741	8.0593632519375	8.3826404094375	8.1474346042125	7.8438314557375	8.177334547075	7.8268321991	8.4886274218375	8.1410591125	7.9065773844375	8.2054564714625	8.2379946113375
ACOT9	9.71393651956667	9.86469573966667	9.60585209533333	9.63345092143333	9.6585259119	9.63700574243333	9.49136997856667	9.36750020983333	9.47548526133333	9.5572340329	9.63700574243333	9.41719640096667	9.38139867786667	9.32208096193333	9.56609827676667	9.5309319178	9.52864287696667	9.4924904824	9.4255365054	9.45089178086667	9.82883631383333	9.56543229423333	9.4115673382	9.6519682567	9.72223431263333	9.30641202926667	9.61897115703333	9.53669840493333	9.6784505525	9.3251965205	9.174760496675	9.393012738225	9.2111970901625	9.0672752857375	8.5939171791	9.2902757168125	9.227101480975	9.0257832646375	8.4860052466625	8.051188129175	9.0309386134375	8.9686188936125	9.2257078885625	9.24688723085	9.127214133775	8.8265568971125	9.42126693725	8.784614717975	7.801086181375
ACOX1	9.35130488076667	9.4516594887	9.4053853352	9.75190041863333	9.6302888234	8.9535557429	9.34787222553333	9.62095174793333	9.61063989003333	9.70259154636667	9.4834001223	9.74396524426667	9.3914830844	9.5429816564	9.41080217366667	9.52379274366667	9.60585209533333	9.4168194134	9.23302466076667	9.70314963663333	9.4929825783	9.83806060163333	9.5860186896	9.64706389113333	9.65084222166667	9.48552246093333	9.42986529673333	9.48879934946667	9.78206456506667	9.43267704636667	9.7308210134625	8.8275759101125	9.87280378345	9.7054699779	9.5236050248125	9.6007049322	9.6604965448125	9.4801856160875	9.07841557265	9.5909996271625	9.4603591561125	9.469281089325	9.3166058898	9.3067385077375	9.18424047235	9.9980547543125	9.225437700775	10.146981811325	8.715478551375
ACOX2	7.49843610126667	7.98089803066667	7.82158271466667	8.08481105166667	7.8937774658	6.83402131403333	7.71217579836667	7.83170984583333	7.0563005925	7.93581827476667	7.8602072398	8.13588902163333	7.76318893443333	7.83788714413333	7.74812097533333	8.069504722	7.89777984613333	7.5170938333	7.0266771952	7.69940787946667	7.61384638163333	8.2283803622	7.97044372546667	7.87151511516667	7.9783433278	7.8456766924	7.54977820706667	7.86877112383333	7.90827841756667	7.83371807736667	7.224820429125	7.40670582645	7.53072829245	8.3786228060875	8.4875360131375	7.73099846255	7.654144376475	7.3950607717125	7.574814337475	7.565115195475	7.0580178499375	7.7672940254125	7.4771070479875	7.5823286414375	7.739859086175	8.0370097816875	7.3308456063125	8.222782587975	6.7732751130625
ACOX3	8.40536724733333	8.37911532716667	8.69635105136667	8.4191152891	8.6781473478	8.47742300026667	8.62015784583333	8.5596945126	8.50189778013333	8.7081981023	8.44795567193333	8.61796372733333	8.49874874753333	8.50803772606667	8.58397302623333	8.540687116	8.42502530403333	8.39376618073333	8.4948117574	8.67158857983333	8.36250158946667	8.55417022713333	8.76522741316667	8.45207306546667	8.55234642026667	8.45925776163333	8.98081547426667	8.7276455244	8.692144839	8.4544788678	8.303953015725	9.02846289875	8.288392245775	7.982676279575	8.75806990865	8.4477630615375	8.2743989706125	8.635251009525	8.4213436127125	8.831089138975	8.3506350278375	8.1592143654875	8.3826404094375	8.6095258355375	8.622944974875	8.4883569002125	8.175995028	8.421542155725	9.4323063135125
ACOXL	7.90946629846667	5.4776649157	8.60985349026667	9.54926382703333	8.87223660146667	8.57884833016667	9.07604811988333	9.15930439623333	8.8054622014	8.79446662263333	8.54105288183333	8.9234096209	7.7758206527	8.64981822966667	7.78298058513333	8.67908611293333	8.3193499883	8.069504722	7.53037075993333	8.26632057826667	8.60088361106667	9.1229296684	8.46395352673333	9.0911133448	8.59448798483333	9.23010702133333	8.9474666595	8.9465121587	9.07094475426667	7.66842184076667	5.887684571775	6.7279023885625	5.527289742225	7.132451832325	5.4994279980625	8.4338451981625	9.3463773846625	7.5129923283875	8.325083005425	8.65115481615	6.6906251073125	7.364508265275	7.4552286148	8.6771553397125	7.8735413432125	8.0999513327875	7.3395909428375	8.6537759303875	6.8273980855875
ACP1	9.74071534486667	9.86516075126667	9.4571162541	9.66482550303333	9.48446849183333	9.22080647143333	9.45369265883333	9.59935458506667	9.5878921509	9.4929825783	9.34681355166667	9.63778791433333	9.30641202926667	9.63730853403333	9.65583321253333	9.70070784883333	9.5343071302	9.91014935176667	9.4623831114	9.59651228586667	9.47742630633333	9.77757549283333	9.32399606706667	9.69785099033333	9.56250998166667	9.52728166576667	9.63461669286667	9.5123983384	9.73799969353333	9.63498865766667	9.2441752432875	9.0819918751625	9.6007049322	9.690068304475	10.0800829054875	9.4798241018875	9.917868054	9.815311765675	9.5276448249875	9.565337503	9.462676846975	9.6794743061	9.798338997325	9.590216577025	8.6064566136	9.9494865059875	9.534296977525	10.1579259155125	9.7447348117375
ACP2	8.21835552846667	8.737500922	8.37490971873333	8.8245485942	8.86488189696667	8.44534651436667	8.4404943785	8.89969701773333	8.7544314385	8.70839805596666	8.6432325363	8.64700129826667	8.743554592	8.76945034666667	8.712161541	8.61368586226667	8.69563891083333	9.045990785	8.774727567	8.78718849826667	8.8324134191	9.2980227789	9.17376171753333	8.9282552402	8.5118946075	8.80935983663333	9.22196569443333	8.86720609666667	8.8992373149	8.6976912498	8.60526996845	9.2031072377875	8.654051673425	8.7973470330375	8.4733729839375	8.6443600654	8.4385727524875	9.5458392023875	8.9837603091875	9.3292994737375	8.810895335675	8.9102046966375	8.749935698525	8.670694208175	9.2311824917625	9.325561714175	8.890796327575	8.5924984455125	9.0753087520625
ACP4	7.03152031903333	7.55559368136667	7.28303802803333	7.15170467696667	7.22245138483333	7.8185848395	7.21461272236667	7.32659252493333	7.2109123548	7.16574021973333	7.09767079353333	7.3437025864	7.5098519007	7.0883969784	7.1269317945	7.13378106756667	7.1845823447	7.3478755316	7.7658497334	7.26527496963333	7.104287227	7.1685643672	7.22245138483333	7.09023033776667	7.07765275633333	7.2157650153	6.99355626103333	7.45111274713333	7.2273119926	7.12846730543333	7.596306246525	7.3929373503	7.0477786898375	7.0479628860625	7.2289261578875	7.389571827625	7.1178689956875	7.1896528244	7.5632073342375	7.4322264134875	7.172951573125	7.1426762342625	7.1069305181	7.1857325375	7.1463837086875	7.1370958328125	7.2918646812875	7.1515853285625	7.799680382025
ACP5	8.76881955463333	8.26811211906667	8.7378877958	9.67002789183333	9.7540857951	8.82992188133333	8.99148206716667	10.0020539607667	9.52268571853333	9.70678113296667	9.33797206873333	9.91934493343333	8.97207609813333	9.64064620343333	9.0347223282	9.0913216591	9.17666298548333	9.4377419154	9.62616020853333	9.2127078692	9.63386809033333	10.1836561192333	9.31828438433333	9.9176345191	9.408100446	9.20006723403333	10.0200525598333	9.78727647466667	9.8790105501	9.54137700396667	8.206109499925	9.17960357665	8.1855074048125	8.4933443904875	7.0016180574875	9.8114881277375	9.129604971375	8.650730335675	8.0890110254375	8.631868875025	9.7256649136375	9.0407376528	8.579538667175	9.197388124525	8.116990852375	8.0118612646375	10.222916495675	8.6842771887625	6.934327203075
ACP6	7.57907346093333	7.1409511565	7.55399093626667	7.8476688702	7.8850293001	6.9577982267	7.63667837776667	7.99415253	7.76134587926667	7.8451959134	7.4315920831	7.89253961246667	7.76408530866667	7.76134587926667	7.89985481896667	7.61095050176667	7.69439787863333	7.81720643046667	7.4580069542	7.81136307716667	7.3550433476	7.95431067153333	7.89114724793333	7.9212231477	7.73734602926667	7.91854408583333	8.18239339183333	8.0119945844	7.81986988386667	7.7474653085	8.4811547517375	8.969440507925	8.0736813008625	8.68786832095	7.6743128359375	8.304150247575	8.2773225546	8.130616790075	8.310045373475	8.7364639282	8.09233577845	8.1806225418875	8.1700751066	8.19374220375	8.5746034025625	8.8575668453875	8.195902132975	8.4262129903	9.1217120766875
ACPP	7.7057910125	7.1841540495	7.27027362183333	8.2434963544	7.68397580786667	7.20250953033333	7.44452509886667	7.75710094766667	7.75877265933333	7.55577367136667	7.69181337356667	7.97320942886667	6.84221692083333	7.53882625903333	7.1124893666	7.6469865799	7.40402911506667	7.57664237023333	6.83952283856667	7.29607661556667	7.8822598139	8.28688856773333	7.5424622536	8.0398300965	7.40524781543333	8.17124242786667	7.47178163526667	7.86462842626667	8.13379039766667	6.9325190068	5.9414345205125	7.205411630875	7.1785518765875	7.1187181592125	8.7951516985875	7.031973415575	7.961213046325	7.2571879267875	7.790314191625	8.5737402081375	6.8331204712	7.145750445125	7.45600791575	7.168674474975	7.564933741125	8.1561084866625	7.6346863389	8.1985181808625	6.510313767225
ACR	6.62761220933333	7.52514952026667	7.37349020636667	6.84833073616667	7.2729921182	7.57762292226667	7.277787145	6.67247366906667	7.00611755053333	7.05935103093333	6.94599545803333	6.72554353076667	7.29386649126667	7.2273119926	6.90742411606667	6.81739462213333	6.88838618603333	6.8519126892	7.03497465453333	7.02470701533333	6.9921233813	6.96859043436667	7.2226324558	7.08486019773333	7.2388399283	6.8540866375	6.9892288209	6.7968458971	6.98586103126667	6.96600174903333	7.1104226112625	7.160663873	6.69552628995	6.7495953023375	7.2830993712	7.171137970675	6.888972944	6.783384192075	7.1132190465875	7.2426112353875	6.5577217936125	6.756545889425	6.8802142619875	6.9489641129875	7.021557348925	7.121998089525	6.8105005144875	6.549961650375	7.443311554275
ACRBP	6.99008315396667	7.0128962517	6.95559916493333	7.01192866966667	6.95873330426667	7.14688162813333	6.98386974333333	6.96506586073333	7.08765594156667	6.81214625026667	7.16488196053333	7.2379636606	6.76424641606667	6.9722759406	6.82597544983333	7.01352925296667	6.92022121746667	7.07745232576667	6.8944341501	7.08598782223333	7.2050331751	7.17816967966667	7.18004231453333	7.07678225836667	6.91507223446667	6.94854831683333	6.98985093426667	6.98680742583333	7.158553187	6.79808079396667	6.8774706721125	6.744269114775	6.7882079184375	6.8723708808375	6.9693537235125	6.902754229325	6.696256756825	7.056494754575	6.74979002475	7.015656179225	7.1592390656125	7.1224050283875	6.789969629025	7.1393359184375	7.0668936073375	6.75076850055	7.3034781993	6.834006553875	6.87213982945
ACRV1	5.0266259035	5.07792776426667	5.0901755651	4.87910281816667	5.1324042479	5.19793882363333	5.11839750606667	4.80845441816667	5.13884563453333	4.97342543603333	5.0937597592	5.17715050376667	5.05579020176667	4.99734177586667	5.05468131703333	5.07529582976667	5.05536111196667	5.06638689043333	5.11908365883333	5.06569964093333	5.02235962546667	4.96222399073333	4.98619855246667	5.00831562666667	4.9311759313	4.9640660603	5.2297411442	4.91458209356667	4.95563184416667	5.10320410726667	5.3132868051875	5.22194501155	4.9652620077875	5.0505352378	5.1666035652375	5.168348121575	5.098587608375	5.1718390523875	5.2679989159125	5.157045811475	5.202881157425	5.1278146922125	5.145668166875	5.0878673196	5.137695789325	5.0917969345875	5.1042437970125	4.9749783098875	5.0595659673375
ACSBG1	6.11254801743333	6.0564343929	6.23959433236667	5.91766419413333	6.06257077853333	6.24303706496667	5.989464887	6.11356666876667	5.99976296426667	6.08959676423333	5.8682884217	6.21727430026667	6.28838841123333	5.96818051333333	6.3897553444	6.33514568026667	6.03721734683333	5.92823770853333	6.27796492576667	6.58783814116667	5.88058408103333	5.84977483756667	6.07452065143333	5.95791535376667	5.88509380016667	5.93913993823333	6.26032357216667	6.1661890031	6.12126765256667	6.1698098501	6.227399891625	5.9268957078	5.98098921185	5.928250455925	5.883952385175	6.211885321125	5.8595553456875	5.8149879098	6.05664213305	6.0063712001	5.8665513991875	6.1422410130625	5.7700246155	5.9912014901375	6.154203742725	5.99067492485	5.8034873068375	6.1896736503	6.6518732786375
ACSBG2	5.27088998163333	5.1761548678	5.21236821813333	5.07427879973333	5.0958783627	4.63171540896667	5.00772535006667	5.1568617343	4.96924699143333	5.12815272013333	5.3299848079	5.1173184872	5.09752383233333	5.11806166956667	4.96258044246667	5.11806166956667	5.15116421383333	4.98873906136667	4.79974864326667	5.23745784763333	4.97750709846667	5.15445812536667	5.07352673213333	5.2329262415	5.26679457026667	4.92597257293333	5.10959763526667	5.00799771956667	5.07313679056667	4.88695437103333	4.9314141631375	4.89848555325	5.080008924	5.17426570655	5.1787647783875	5.0907010614625	4.8939608811875	4.8818242192375	5.1692631542375	5.083373487025	4.9733883262	4.9685593545125	5.060316371925	4.971586555175	5.11414204835	5.0926838934375	4.9093712150625	4.9520819604125	4.9321891784875
ACSF2	8.2259265582	7.53015675536667	8.85666427613333	8.84749107363333	8.5408631007	8.94179245633333	8.66398839953333	9.00455932616667	8.8114842415	8.8741937955	8.54620501196667	8.67088499073333	8.72015924456667	8.5964900971	8.50487124123333	8.6444134076	8.81325222656667	8.66048555373333	8.35007085806667	8.95203409193333	8.522023646	9.03579289116667	9.04534680043333	8.7895641645	8.55788402553333	8.5327857336	8.9852374395	9.02887255353333	8.88934529623333	8.66861076353333	8.051402056225	9.3041935086	8.8166245103	8.7970388650125	6.9227339208125	9.035623431175	8.9383262276875	8.76866533755	8.6547121763	8.8538212776125	8.019862580275	8.5434770346	8.710285222525	9.0529117942	9.43006086345	8.8969921469625	8.140466797375	9.055183160275	7.716526204275
ACSF3	6.92737196286667	6.63847114243333	7.19240838686667	6.8081009388	7.1845823447	7.870305411	7.1742866675	7.18596671416667	7.38187325783333	7.18060275716667	6.9474278609	6.90941848756667	7.4259685834	7.0529802482	7.20183428136667	7.02113553676667	7.1623934905	7.24441402756667	6.87800277073333	7.04529024756667	6.94382920266667	7.14122479753333	7.36439579326667	7.08097651803333	7.05282394093333	7.28533366523333	7.129867347	7.34955485666667	7.19240838686667	7.08142034213333	7.6072388768625	7.490584653575	7.2056041896125	7.0921573936875	7.1939507544625	7.075748378075	7.2183389961375	7.4893369734125	7.669514864675	7.1018082798	7.2000382185	7.2681934654375	7.2684316993125	7.391200929875	7.6190507709375	7.2193408191	7.3665040969625	7.1994319319375	7.3984649836875
ACSL1	10.5030701636667	9.43999096556667	9.83869489036667	10.5213720953333	10.8284841533333	11.6291295056667	10.0267508184667	10.0785028137333	10.0579125398333	9.90063982036667	10.7483305923333	9.98799441663333	9.4022199948	9.97447357216667	9.45044155123333	9.99366734763333	9.63938398366667	9.9868596396	10.0512037904667	10.2083852129	10.444214344	9.97718251493333	10.2025478673	9.96435031856667	9.80108693436667	10.6252517386667	10.0020539607667	10.024180285	10.4712936406667	9.6685295741	7.8845164895375	9.7367241025	10.1122618317625	9.75776636605	8.119176447325	10.1594786531	9.5623772859625	11.15532946575	9.8287327170125	10.8069351315	10.218684065175	9.453888022875	10.580516337875	10.1498794912125	9.130514800525	9.7110313892125	10.2147800211125	9.9849416017625	8.742946112175
ACSL3	9.7059864681	9.2436011631	9.71637125003334	9.66736459733333	9.85609188076667	9.53465716043333	9.6519682567	9.47501872373333	9.7846091588	9.4994040489	9.60780900316667	9.5066288948	9.2884330113	9.78206456506667	9.49972022376667	9.7553029378	9.69209028876667	9.68891681036667	9.25888357156667	9.62707920073333	9.6244481404	9.51549822483333	9.60122143433333	9.57149384816667	9.689851888	9.60946242016667	9.21923201876667	9.3616698583	9.59696528116667	9.578121376	9.174451386975	8.7457278847875	9.74914301635	9.456685709875	9.1149571299375	9.4580824256375	9.747168850925	9.4777086257875	8.9898257732125	9.640161347375	9.67096807955	9.682182693475	9.5362641930875	9.40866315365	9.3824358106125	9.0114192247	9.6019847988875	9.8627516270125	8.9296677708375
ACSL4	10.7962430636667	9.22329250966667	10.0796241120667	10.0025344218333	9.9179939909	10.0031422931667	10.0640798884	9.77210121163333	9.62526210143333	9.9681480407	9.80171756756667	9.55893662766667	9.51730499263333	9.4408471107	9.1447804451	9.73836495073333	9.60122143433333	9.59005174626667	9.4337564151	9.15096588133333	10.2389532411	9.4834001223	9.76352752043333	9.4358340899	9.90132776893333	9.9035515151	8.9759341558	9.1450366974	9.58036263786667	9.27891435633333	8.349856960725	9.2137071132375	9.548952960975	9.54798141715	9.90186290735	9.9023114801125	9.884270775075	8.2122707008875	9.0983296275375	9.1302183270625	9.2890457153	9.1052569747375	8.729120850575	9.0430546522375	8.03142732975	8.6183496594875	9.6854156494875	9.64053770305	8.5665731549125
ACSL5	9.8871417045	9.1572647411	9.73877855936667	9.8519941649	9.87252680466667	9.5116015433	9.49067824683333	9.7659142495	9.80494197206667	9.5664275169	9.77167329786667	9.93029871	8.8651272139	9.74446077343333	9.6732380549	9.76999136606667	9.7044889769	9.4097475052	9.4643650372	9.83426367443333	9.92968428926667	9.87252680466667	9.86056588493333	9.77911602643333	9.65348253246667	10.108117676	9.65882733653333	9.5333890279	9.83311993286667	9.3610378265	9.9094414469	8.81026766305	10.227581095775	10.1244233365125	8.7530148268125	10.2118964316625	10.34342826625	8.8614632010625	9.8354540229125	11.48298314825	10.469042253725	10.4025316468	10.0287887334	9.6673085332625	10.1498794912125	10.670874189875	9.7290141820875	10.3209282638625	11.756213235375
ACSL6	5.84385865526667	6.16897231733333	5.9732701778	6.08009098366667	5.98232043593333	6.66929000223333	5.7309651533	5.90157694816667	6.08275006613333	5.87168874733333	5.94041902223333	6.17006681766667	5.99167722063333	6.0000047843	5.99264419873333	5.77580815946667	6.03690455753333	5.85974493026667	6.0171634357	5.99909335773333	6.0222663085	5.99585811296667	6.1177343844	5.96818051333333	5.8312271595	6.0171634357	5.95059226356667	5.8389782587	5.89202486673333	6.09159347216667	6.28224483725	6.3587780297	6.119650661975	6.1144178331125	5.90340245965	6.0935173153875	6.3682160020125	5.9829025864375	6.0182067752625	6.148477852375	6.0497411072375	6.529676264525	6.2738152384625	6.11941702965	6.152621448075	6.1874621152375	6.11941702965	6.132163661775	6.3534547149625
ACSM1	5.4613430818	5.49459447863333	5.44178450903333	5.68760380746667	5.5116329511	5.897705094	5.47648479136667	5.69436836246667	5.67418375013333	5.70060785613333	5.64759256043333	5.66205838526667	5.6001898288	5.3867245833	5.53872415223333	5.6116698106	5.74895753866667	5.66571987463333	5.69335595763333	5.66651899023333	5.56810472806667	5.75758250563333	5.7668989658	5.57847768463333	5.65953749013333	5.67896896993333	5.7690871716	6.00127997393333	5.7197905858	5.83670153616667	5.7353804767	5.7368348539	5.6478173733125	5.8024338662625	6.5117891967	5.6835157096125	5.890573197625	5.5702900528875	5.6962156534125	5.6802963793875	5.646026146425	5.8313114643	5.6754356979875	5.7874707579375	5.7138501048125	5.72285214075	5.568844282625	5.8376599371125	5.6754356979875
ACSM2A	5.41679588953333	5.60746061	5.4240046501	5.57997420636667	5.48876392036667	5.5112921237	5.244743522	5.33028542203333	5.25135022796667	5.3548684915	5.4125988482	5.34882872893333	5.43273487093333	5.39941091536667	5.26757308636667	5.16403231623333	5.35284390453333	5.26334943776667	5.19734903973333	5.2687074661	5.31364320116667	5.40130860006667	5.38102668123333	5.35390094123333	5.35970384286667	5.39906860996667	5.3997319858	5.2377719403	5.5980387211	5.33311541873333	5.4647278309125	5.5079463482625	5.4726138115625	5.384276616575	5.5608245313	5.6134103804625	5.436054033075	5.384983319025	5.4074468612	5.302452808625	5.3525918961	5.2770034670875	5.2829112827875	5.504151815125	5.3999428869	5.3345705688625	5.3921398460875	5.2853364646625	5.47960492965
ACSM2B	5.15935268406667	5.35857586856667	5.21846289633333	5.2837355932	5.3170223396	5.36282755543333	4.97235422143333	5.15340288466667	5.0469961484	5.24228035596667	5.2180898984	5.16645121583333	5.38936266893333	5.24261743223333	5.143190686	4.96746203116667	5.25868145623333	5.1130367438	5.02350295386667	5.1223541101	4.98873906136667	5.23395400053333	5.2522430737	5.298786974	5.1652167956	5.244743522	5.2303659439	5.19938074753333	5.43729928336667	5.2991049449	5.271072083675	5.367365610525	5.258041131475	5.1666035652375	5.3565118849	5.322823089425	5.1714680015625	5.10452688335	5.2702557087125	5.1281671106875	5.170489454275	5.09578660725	5.1828825652875	5.260016673825	5.2314448297	5.181756269875	5.2422972142375	5.135701972275	5.3888933539625
ACSM3	7.58881861376667	5.87567305556667	6.92121866543333	8.1784102121	7.61571857136667	5.66492883363333	7.60575731586667	7.5395111402	7.61730918883333	7.67899518003333	7.3224644502	7.8265737057	6.57714471813333	7.68785038	6.73676824573333	7.04779947596667	7.1383079529	7.54312543883333	6.4533366362	6.8519126892	7.83232533146667	8.1052551905	7.81950111383333	7.62252133683333	7.4980323951	8.3439110757	7.20481408433333	6.82905354493333	7.8505633673	6.84637715023333	6.8210168481	7.071617716575	6.6400863468625	8.4146473169125	9.056680607825	7.493013709725	7.840604531775	6.566296219825	8.8092740536375	10.034249401675	7.2601422548125	7.5544124246	7.6155502974625	7.794832372675	6.725882911625	8.2661262512375	7.9161700964	9.7308210134625	8.9111551643
ACSM5	5.94608492843333	6.33046523736667	6.26194734576667	6.30223178863333	6.32321173346667	6.25388390223333	6.46161659563333	6.03811281523333	6.3190267404	6.23620125453333	6.1780846755	6.286888218	6.0812177499	5.78873051006667	6.24649457936667	6.21023855206667	6.5069344044	6.36600936256667	5.76777679133333	6.27796492576667	6.35945471123333	6.1084481558	6.358964475	6.33733267783333	6.303609848	6.73094518973333	5.94134914086667	6.50399524376667	6.3597184182	6.2116794109	5.9240549624	5.9962005972875	5.7951409996	5.974092179525	6.1437251627625	6.6245439767625	6.3118983924125	6.2083627402875	6.364580476225	6.14688329105	6.2340038239625	5.9094704032125	6.058766734625	6.5523929715	6.1763339221375	5.85313167575	6.48706172705	6.1701396882125	6.3388761997625
ACSM6	5.72500983866667	5.55044024786667	5.59714846606667	5.7941784382	5.28267386753333	5.77069102923333	5.80380918186667	5.34242283506667	5.29977792106667	5.58742507303333	5.36200321516667	5.35792717936667	5.62947332066667	5.45057965916667	5.32853169443333	5.94041902223333	5.41123379073333	5.3698024432	5.29498275126667	5.29364468253333	5.66205838526667	5.51044019063333	5.46608198483333	5.50390725136667	5.9155114492	5.60231653856667	5.34032254218333	5.48965651193333	5.4538476149	5.27782793046667	5.3145743071375	5.054510152325	5.3018145978625	5.46562767035	5.44217802285	5.3286373496	5.5345569610375	5.375176191325	5.7577962935	5.711327064	5.112233459925	5.43920811415	5.2952226280875	5.1985419154625	5.5721289515875	5.493829816575	5.3593346238125	5.322178226725	5.3704735338875
ACSS1	8.02187137603333	7.78422470093333	8.21285022093333	8.3268637657	8.5315467834	8.20110200246667	8.3727188111	8.64300839116667	8.3972335815	8.3474230766	8.0628453254	8.2995171865	8.33466396333333	8.43646872836667	8.33415422433333	8.32436682386667	8.13692413963333	8.04758858673333	8.25275109606667	8.38520027793333	8.1074189822	8.69137268066667	8.53297080996667	8.24294169753333	8.16916402176667	8.6300069491	8.65582380303333	8.6842689833	8.49852806733333	8.40262756353333	8.216086649875	7.7192475438	7.8653713345625	7.5253586352	8.0466510176125	8.133057451225	8.443822240825	8.279244029525	7.4782594025125	9.1625992060375	8.211627912625	8.196122753625	7.9464839041125	8.4770162343875	8.5824070334625	8.0678957342875	8.1551524877375	8.65351976155	8.698985159425
ACSS2	8.96151682543333	8.41969563166667	8.8064476649	9.12123305003333	9.3293925285	8.998762989	9.3258031209	9.34787222553333	8.97315136603333	9.25888357156667	8.96783641173333	8.95592708586667	9.1492954572	9.2170725187	8.77081858313333	8.94059321086667	8.96482683816667	9.0827883721	8.92924677526667	8.94020462033333	8.89832159676667	9.46741533286667	9.3022728602	9.01126511883333	9.00040299106667	9.41291602456667	9.29048053423333	9.3634080569	9.23046474453333	8.96783641173333	8.4418274879875	8.398352134225	8.66287826295	8.442245578725	8.0185656607	8.104196995525	8.7731911778625	8.914916360425	8.4503287315	10.4639654997125	8.5931531787375	8.87887040375	8.5887535333625	8.7074559331125	10.243610835225	8.1651347875875	9.078676128325	8.98677296635	9.070385968675
ACSS3	8.99797360103333	8.56355336506667	8.46156759273333	9.43999096556667	9.2980227789	7.85882794056667	9.8467017493	9.39698019023333	9.08910630543333	9.1551738103	9.03668810523333	9.5805970033	8.3928458849	9.4596697808	8.89010248183333	9.19212954836667	8.75897267646667	9.1119149527	8.04587194126667	7.8332784653	8.99396667476667	9.83027073536667	8.89699481323333	9.07315708803333	9.0900979678	9.86594982153333	9.3077689171	9.4643650372	9.17852341336667	8.64553362526667	6.8677923202875	7.6373638094	7.5927305161875	7.21319130065	10.0731759667	8.552062153825	7.8274451970875	7.4776946127625	6.3226861298	11.16184974875	7.7943587661	8.9440960884125	7.4935665727375	7.9914627909875	7.7068608641375	7.241396087425	8.5569432973875	8.4359773635375	9.5623772859625
ACTA1	8.17987419753333	8.95378293996667	8.4423828442	8.05215069453333	8.2965110143	8.92895193103333	8.5378286679	8.3741935731	8.17268610003333	8.2156482061	8.4035069466	8.45535055803333	8.77918478646667	8.25540548956667	8.22438046136667	8.2791687329	8.45408757533333	8.24044965116667	9.02661555613333	8.30216248833333	8.1918990136	8.33101151783333	8.4423828442	8.1943821589	8.1769250234	8.33900038393333	8.3544090906	8.45250148776667	8.4495192528	8.49669383353333	9.128106129175	8.904590785525	8.381208932325	8.1293352901875	7.9582351862625	8.349258220125	8.09684164525	8.1981320977375	8.4500094889875	8.3113318085875	8.3733147501875	8.4219674587375	8.3082642078125	8.1263703644375	8.4642360449125	8.2059069394625	8.289021098575	8.0374449670375	9.002630710575
ACTA2	11.0220619516667	12.058157508	11.428017998	10.2510068258667	10.8180409116667	10.5710945756667	10.8675261183333	11.57708238	11.1786698343333	10.9526374803333	11.3683849333333	11.023899333	11.9742533046667	10.6087584173333	11.3739813796667	11.7475582756667	11.339681912	11.4585273106667	11.9862015736667	11.167945416	10.686525028	10.749876148	12.1506264366667	10.806844202	11.1219926193333	11.252252928	11.2035519916667	11.913525105	10.1030713718333	11.8733718233333	12.339726901875	11.586009430875	11.994473827125	10.956430268625	9.501136994375	11.1242808225	10.380100143275	9.70359152555	9.2534074068375	10.726077163375	11.062198138375	11.493772864125	11.3110439665	11.30048016325	12.16507530225	9.8136256576125	10.4866483923	10.567835247375	9.0323488712375
ACTA2-AS1	6.4380064487	7.19926088653333	6.60958216973333	6.4105640888	6.3065790017	6.16067398393333	6.3537944793	6.48588673273333	6.4489558061	6.6585473061	6.79124755866667	6.4476041953	6.5482970716	6.66263027193333	6.3735546112	6.65592099826667	6.56458582876667	6.42285253203333	6.5059085369	6.42743738493333	6.29863460863333	6.34898325603333	6.72709868753333	6.78735052743333	6.47123597466667	6.9563122749	6.85803736046667	6.46898795763333	6.50608442626667	6.5433612189	6.9542942046625	6.40687146785	6.3899785339625	6.7547722876	7.683312129975	5.9687379538875	6.7214255749875	6.41771845805	6.941086363775	6.6129239261375	6.8073631703875	7.0560640395125	6.2921882867375	6.47633183	6.8994747281	6.462608253975	6.5025749743125	6.434227055325	6.31212748885
ACTB	13.1556472453333	13.2172613463333	13.0738994913333	13.111131287	13.0738994913333	12.5531139693333	13.002717336	13.0738994913333	13.056456343	13.2568353653333	13.1731067983333	13.1340740526667	13.0738994913333	12.9694485343333	13.192139752	13.324781481	13.192139752	13.0379536313333	13.002717336	13.236247444	13.1731067983333	13.2745399793333	13.0934998826667	13.2568353653333	13.236247444	13.2568353653333	13.0738994913333	13.192139752	13.2568353653333	13.2172613463333	12.59556936025	12.86996454075	13.108227050125	13.341361522625	12.265968454	12.96268907825	12.741044128125	12.929344356	12.466310488625	12.85004049525	12.77213128825	13.042107808375	12.86996454075	12.979555499625	12.78586920525	13.0582602975	13.02644050125	12.885257684875	12.014407039
ACTBL2	4.86392815903333	5.13628939003333	4.7738950729	4.9746324698	4.95970616353333	5.58600392333333	4.74716410646667	5.05779878296667	5.0248860836	5.06146882373333	4.6459797542	5.0477880478	5.04995156916667	4.77697908086667	4.89346895213333	4.99303832056667	5.08250079153333	4.70586206133333	5.23395400053333	5.4263481934	4.79024038326667	5.0600591341	5.13172664643333	5.16829247476667	4.8876449426	4.9990386963	4.842064031	4.84796547893333	5.17884214716667	4.91049766543333	5.1210289716875	5.00279013515	5.17703929545	5.7102138220875	4.9362549305375	5.356139874475	5.1689561724625	4.8512732327375	5.5976760566	4.8093025684125	5.3984214603625	6.160155588375	5.082320839175	4.872677838775	5.164887195775	5.1689561724625	4.87189888355	4.8976287186625	4.77133255005
ACTBP2	10.501385307	10.7726445516667	10.6383297916667	10.577206612	10.6087584173333	10.6529716176667	10.8139575	10.8517126086667	10.71029981	10.673288409	10.8238914816667	10.7693777723333	11.101585229	10.7121649103333	10.8938059483333	10.7739224116667	10.9238894776667	10.673288409	10.782291444	10.802807617	10.7764542896667	10.900177002	10.8775336903333	10.8755728723333	10.8180409116667	10.8224623683333	11.0261920606667	10.8563635183333	10.617150148	10.9978257813333	10.942388474875	10.956430268625	10.70909637225	10.76858778	10.166388654975	10.4513880255125	10.3304175736625	10.781873238125	10.4408797381625	10.5208194855	10.652641917125	10.876019812	10.4917353034875	10.531404972125	10.374660636275	10.8069351315	10.615697086	10.429375481975	10.539566207125
ACTBP7	9.9385768252	10.3251522693333	9.83703050616667	10.0081877709333	10.1067538890667	10.0830307965667	10.1676088969333	10.0978836375	10.0803105036333	10.265381463	10.199483903	10.2255227090667	10.4786627133333	9.9964258507	10.2646033289333	10.2045867270333	10.2804252943333	10.2051949193667	10.4568003966667	10.285791461	10.1964074459667	10.3895192466667	10.2747037876333	10.1390708283333	10.1432237942667	10.2361681943667	10.3873311363333	10.4556922273333	10.2876486466667	10.3576388996667	10.4504015445	10.6629918575	10.1696314332375	10.1212349415375	9.7785684705125	10.1634333015625	9.9366922377	10.0554418682	10.0014707325	10.0046971199625	10.1143674971125	10.3372706653625	10.0217838171125	9.9413718104625	10.0008890746375	10.1619029161875	10.249086809075	9.9784395338125	10.1080236673
ACTC1	6.13520631783333	7.98637895583333	6.06178501446667	6.26651384033333	6.07159921323333	5.80123575526667	6.05072716076667	6.1205079556	6.1003015836	6.10585284233333	6.5433612189	6.13189903893333	5.86363506316667	5.97179549526667	6.8161697229	6.2259733678	6.34039181083333	6.1436494033	7.720077006	5.98676956493333	6.17622361183333	6.0466574192	6.76464134853333	6.05145594276667	6.0858140152	6.00986242296667	6.09637581513333	5.94981710116667	6.0116276741	6.15328559873333	5.7816893816375	5.889289933425	6.0386573075875	6.141056793975	5.67278494835	5.988660925675	5.851163977375	6.239626592325	6.0467451453125	5.8379479587125	6.0297325253875	6.13402881625	6.4322348892625	5.86250578165	6.7892657935375	6.214700931275	6.005932533725	6.109072500475	5.58459025025
ACTG1	12.644359652	13.111131287	12.7323762903333	12.900125599	12.6830950103333	12.1829424536667	12.5969694133333	12.7429385183333	12.5395158773333	12.869534334	12.7598144533333	12.9160479223333	12.7598144533333	12.612078921	12.8223889043333	12.8223889043333	12.6830950103333	12.6586572026667	12.515690072	12.793399301	12.793399301	12.8223889043333	12.669872665	12.808434454	12.9506578773333	12.7323762903333	12.6586572026667	12.6586572026667	12.869534334	12.808434454	12.466310488625	12.44192361825	12.619615805	13.108227050125	12.606517613125	12.834984600875	12.559221399	12.91408459	12.339726901875	12.59556936025	12.606517613125	12.729287504875	12.632843959375	12.522850799625	12.292486167125	12.697961950375	12.684878599875	12.697961950375	12.265968454
ACTG1P1	10.4528730083333	10.7151453013333	10.6181689263333	10.385648664	10.507276026	10.849635506	10.6441137633333	10.7077984493333	10.51644249	10.5842435846667	10.48169047	10.4728200596667	10.994710541	10.4776893933333	10.617150148	10.6383297916667	10.493272273	10.5030701636667	10.8180409116667	10.7361361186667	10.4712936406667	10.5525434173333	10.577206612	10.472008293	10.6495822903333	10.5518796596667	10.6013127646667	10.703004265	10.4594105723333	10.6272112843333	11.076719129375	10.9402896525	10.3264265653875	10.604741477875	10.4109559894	10.429375481975	10.549630009625	10.516703676875	10.438654744625	10.618058467	10.53467302275	10.731986605875	10.4504015445	10.4989985343375	10.541760647625	10.629198181625	10.513216900625	10.2712636706375	10.6752362255
ACTG2	9.41944869363333	10.5728392916667	9.54754250843333	9.11913016636667	8.3862816174	8.01932231586667	9.24481344223333	10.507276026	9.5235885938	9.23535413743333	10.0443472543667	9.4848596573	10.2407556843667	9.28024489083333	10.1868657436667	10.963699945	9.91512130083333	10.4007357273333	11.229373964	9.437173907	9.3475898106	9.2273025512	12.2136453626667	9.37315651573333	9.48793395356667	9.37352542873333	9.91604957566667	11.318275802	8.418265756	9.68302186323333	10.364343702575	9.4031139730875	9.1931919336	8.9793724298375	7.114724135375	8.9772193670375	7.989717918625	7.573540508775	7.2989625216	8.5309313773875	8.677806794625	9.3289459108625	8.66242363455	9.1991054058375	9.885931885425	6.9854119122125	8.2646094798875	8.4484772443125	6.407640337925
ACTL10	6.48732468283333	6.98290460896667	6.75623772943333	6.64115668933333	6.76680545803333	7.25667675336667	6.76144830396667	6.87064716023333	6.6295514265	6.67222611113333	6.6653610229	6.56839814186667	7.0198145708	6.607186842	6.51615584693333	6.64495054876667	6.5522177855	6.6110031446	6.80601332976667	6.66951711966667	6.4087505341	6.75795795113333	6.6163726011	6.56866105393333	6.50852155686667	6.7322600524	6.74366129233333	6.8745465596	6.8662156741	6.63594147363333	7.181751584975	7.0746286631375	6.9575854420125	6.8125221312	6.93627282975	6.912750816375	6.892040789125	6.8092768967375	7.10611204505	7.1958556234875	6.798956984325	6.871396070725	6.64465976355	6.6621022403	7.0285892904	6.9794387161625	6.765259104975	6.7552233398125	7.0353428065
ACTL6A	7.75950347576667	8.16489346826667	7.28797995253333	8.0869495551	7.58218089736667	6.5237252872	7.69409368846667	7.79517744383333	7.7853223482	7.88559770576667	7.9237452031	7.90113892553333	7.4087482293	7.8456766924	7.8766065757	7.80589677496667	7.90292873383333	7.64919643396667	6.9865587075	7.54064833326667	7.7189945698	7.92738477396667	7.3576953887	7.92360976536667	7.67391217543333	7.88314326606667	7.7483642897	7.6701354662	7.73263389273333	7.9392849127	7.0161154508625	7.3099651574875	8.2836580157375	8.5267723559625	8.9689303517375	7.84478142265	8.080322211975	8.21666949985	8.0226548731375	7.4687097966125	7.68509413	7.9091520070875	8.2092302084	7.5652933835625	7.541231167375	8.0688024937875	7.9809032558375	8.1219309627875	7.8778102755125
ACTL6B	6.35088651973333	6.452354145	6.2576442401	5.991381979	6.28087209066667	6.69382932976667	6.09454468096667	6.1464200179	6.12608819003333	6.19741536773333	6.2971659501	6.2015226682	6.43946576116667	6.0893036366	6.2356847922	6.0935856024	6.48983874326667	6.11911454193333	6.57338231406667	6.10005229316667	6.1205079556	6.26294501623333	6.39150845206667	6.03462715143333	6.09408922196667	6.0599690438	6.26907730103333	6.2819185098	6.26907730103333	6.40960658393333	6.4463595628125	6.6635954558	6.383390796125	6.14834733903125	7.1119729816875	6.5120192527625	6.274105870775	6.39020164015	6.4270734191	6.3939253688375	6.31650626065	6.4600210010625	6.18151527045	6.390453243275	6.3772497653625	6.3431405842875	6.04727372525	6.194203364875	7.0611734151625
ACTL7A	5.53562661796667	5.78459836646667	5.6542472681	5.5683519841	5.79179331453333	6.28647611926667	5.5917290529	5.6582259496	5.59603433603333	5.62406236323333	5.74483192766667	5.5289421558	5.79232710206667	5.76024258936667	5.59271464353333	5.7323768298	5.70433623003333	5.4413462003	5.7356514296	5.53236063316667	5.62779280336667	5.57486001636667	5.82326461463333	5.6017784595	5.57486001636667	5.57241910293333	5.5847371737	5.4263481934	5.50987289736667	5.38547035853333	5.883129960275	5.696796840475	5.7610907971875	5.611289328325	5.829347872725	5.9537934541625	5.7315994202625	5.6531805098625	5.9158083915625	5.7819680691125	5.6266420483	5.548049050575	5.8191894233125	5.6662319302625	5.67278494835	5.7172042847	5.7073312580875	5.646026146425	5.8045279264625
ACTL7B	6.5155154706	7.2585947354	6.9037905852	6.75695169773333	6.90520059263333	7.02388374013333	6.78870584173333	6.8153021495	6.59617908803333	6.6056874593	6.6022551854	6.76328813226667	6.80252512303333	6.80858087543333	6.46031126983333	6.7707457542	6.76424641606667	6.7122219245	6.70566972096667	6.92121866543333	6.74014614423333	6.89373556776667	6.5491570155	6.59526810636667	6.89720978736667	6.72995945613333	6.63502786956667	6.799675862	6.8760546207	6.80317633946667	7.1890781700625	7.14204639795	6.78573493955	6.9063937068375	6.89923337695	7.0928585529125	6.878399181375	6.9326790690625	6.9804591178875	7.1198838949125	6.8810050189625	6.579558938725	6.8043352782625	6.8425523638375	7.004952067125	6.92913669345	6.7124073804	6.6508476197625	7.1142880082125
ACTL8	6.47171065006667	6.3294611931	6.08319304783333	6.0241621971	6.07017102243333	6.21262524923333	6.05718758903333	6.2707839172	6.0222663085	6.16198101046667	6.28984100026667	5.96191027963333	6.54634156233333	6.10510679873333	5.90475374856667	5.94715692206667	6.30480227466667	6.105335633	6.3657290777	6.11712277726667	6.30459477106667	6.08959676423333	6.2236862977	6.02607436173333	6.3165048917	6.04492343266667	6.23375585873333	6.19711906113333	6.09087157243333	6.1419130484	6.5198665082375	6.3976441562125	6.50274949075	6.365048259475	6.50044899585	6.334023106125	6.201744163025	6.3608259976125	6.7547722876	6.3682160020125	6.2404272437375	5.93271400335	6.3296239614625	6.19751654265	6.3113958895125	6.4628383875	6.1370502174625	6.3595345318375	6.378632611025
ACTL9	7.10364999766667	7.56963089316667	7.41095676413333	6.81420427963333	7.1959746996	8.05359953246667	7.24661636356667	7.1465043863	7.03171571106667	7.07402418446667	7.0718150298	7.0907144706	7.5140122096	7.06485163366667	6.9271899542	6.87204449983333	6.9222901663	6.8088414352	7.63541440963333	7.0733015537	6.86747441286667	7.08641335166667	6.9423023383	6.75264631906667	6.92447492286667	7.07075939183333	7.01556561793333	7.1508350373	7.31894855503333	7.21434440616667	7.8381739497375	7.7091118037625	7.2015207946	6.9454998433375	7.0801892579	7.1406178236125	7.06566388015	6.934080129825	7.351951336875	7.26344605085	7.0822498082625	6.9737140118875	7.04756718275	6.9605959475	7.2415895163875	6.9066276073125	7.33578836315	6.906848984925	8.0040778517375
ACTN1	10.898908488	11.0538575166667	11.0538575166667	10.8616442683333	10.9569290476667	11.548538622	10.6315487226667	11.096071912	10.8268001876667	10.9238894776667	11.085093753	11.01862793	11.2935574516667	10.7693777723333	10.8799919136667	11.0277962366667	10.7233885763333	10.7726445516667	11.2676902776667	11.007731088	10.9728654863333	11.2238153133333	11.2498320583333	11.00088536	10.740216478	11.0538575166667	11.096071912	11.0725125313333	10.9047490433333	11.1269751853333	11.417616510625	11.455662118875	11.497202384625	11.424496615125	11.02374806375	10.9284635065	10.2857506154875	10.68888173125	10.1987183094375	10.930237042625	11.150192451625	11.348889076375	10.8775586965	10.7835192085	11.54887835975	10.891526221875	11.083613323875	10.2405833487	11.182517922125
ACTN2	6.8657385508	5.96114074386667	6.83775145216667	6.55896410943333	6.42309989936667	6.7002816995	6.8735905488	6.98179079703333	6.79469750716667	6.9474278609	6.81318726536667	6.92800143556667	6.92931911156667	7.0369480133	7.60065170923333	7.23039202686667	6.71272441536667	6.84084682463333	7.1175838312	6.66164848006667	7.0086926461	6.4368093172	7.03613756493333	6.76680545803333	7.7630159855	6.91026878363333	6.5808769544	7.12846730543333	6.5449639798	6.95821975066667	6.2401538849	6.434227055325	6.0605742395	5.8445114612375	7.3675035059	6.7795256733875	6.1383194327625	5.60547906755	5.883952385175	6.209453684075	6.1531740426875	5.9182783245875	5.7903055667875	6.9497081696625	6.2894837618	5.734801119525	5.9491754472375	6.2611378371875	6.22616367345
ACTN3	5.88565649986667	6.3577441534	6.13741238923333	5.9265030225	6.28431498213333	6.17832829156667	6.11805539136667	5.9493221442	6.06306910503333	6.28784252796667	6.11147742266667	5.99050483693333	6.55711956033333	6.06744216273333	6.00616874686667	6.020931832	6.15072956083333	5.8470682461	6.3823742072	6.42763118743333	6.17547224356667	6.2657369137	6.2140664101	6.05824076333333	6.11422425913333	5.97428137463333	6.33656640043333	6.1603509744	6.3165048917	6.02068643576667	6.2340038239625	6.139061492675	6.149251496825	6.0508208513375	6.2622303545375	6.2418885766875	6.1911477327625	6.4022534132125	6.39963408115	6.251673465925	6.31380652185	6.1952542126	6.156189996	5.7509180605625	6.3229011118	6.462349092925	6.07163561585	6.22616367345	6.091768342325
ACTN4	11.6061783146667	11.620700995	11.8831513713333	12.0215918866667	12.0215918866667	11.9041646323333	11.7475582756667	12.06679856	12.028259436	12.1506264366667	11.9233816773333	11.9590787566667	11.9961941713333	11.9233816773333	11.9862015736667	12.1829424536667	12.0733361253333	11.6661437363333	11.8784800853333	12.3272430746667	11.9590787566667	12.224169604	12.165521718	12.287267049	12.1829424536667	11.9628118836667	11.9233816773333	12.08775479	12.0459095326667	12.0812540686667	11.621937537875	11.739619576875	11.365920055	11.96912977675	10.67246828125	11.71270655425	11.510896944375	11.95176573975	11.247404074875	12.014407039	11.545236908875	11.90879007525	11.694698655125	11.677841448125	11.745676684625	12.00749995725	11.586009430875	11.507826674375	11.5564300415
ACTR10	9.43421033226667	9.7338339488	9.0300221761	9.69687992733333	8.99856596	7.49374143283333	8.9966504415	9.18218730293333	9.18647254306667	9.27487204873333	9.37907339736667	9.551293691	8.566057523	9.18918199536667	9.3838293076	8.91980838776667	9.42449299493333	9.3583503087	8.77229598363333	9.18678760526667	9.29062347413333	9.2712449709	8.83264808656667	9.28138278326667	9.32399606706667	9.3506707509	9.1877082506	9.15221163426667	9.2720773379	9.2197676023	7.9028765857125	8.077805727725	8.7998384117625	9.0368214487875	9.3505694746375	8.762188398825	9.4260313272375	8.7185223222	8.5693816542875	8.3829111576125	8.268826663475	8.7709241271125	9.014352822325	8.9708460688625	8.626293361175	8.7434715032875	9.03534756895	9.167394757225	7.0284002780375
ACTR1A	9.61859874723333	9.44446357083333	9.91316413883333	9.63311510083333	9.8760806718	9.78253313706667	9.68107461933333	9.90685494733333	9.95339816433333	10.017839654	9.75668443036667	9.52764498393333	9.92202002196667	9.7802078565	9.78253313706667	9.74965095513334	9.81899264646667	9.68206907906667	9.80976597473333	9.8357143402	9.61588509883333	9.9787130674	9.95191399286667	9.94518292756667	9.78979317346667	9.6871465048	9.6825619697	9.84454301203333	9.80108693436667	10.0971255623333	9.7620490431875	9.6817911148125	9.4860321640625	9.663139867775	9.4519054054375	9.26791034935	9.6521012901875	9.581796753375	9.2267528652875	9.3315899967625	9.6040832877375	9.8430006147	9.4049824714125	9.455128812825	9.5212035059625	9.007552433025	9.69057112935	9.2213465571125	9.915780401075
ACTR1B	8.3678448041	8.15794124616667	8.7517372449	8.39205773676667	8.53708051043333	9.26959002813333	8.71818663273333	8.8288121224	8.76130539573333	8.6401302655	8.4178848902	8.38882706963333	8.99726460773333	8.59519583386667	8.5833942732	8.56264629356667	8.5670717239	8.6013787905	8.8123486518	8.81979471836667	8.46136077243333	8.7108038902	8.6417590777	8.45849107103333	8.52805992766667	8.5971640587	8.4726456007	8.67876640966667	8.4297462464	8.58843587246667	8.6855798840375	8.8739313006125	8.4475028991625	8.2987076401375	8.099579435575	8.1633292079125	8.4292855382	8.5522849322125	8.3581001639375	8.4793382882875	8.3645572662125	8.2340635776375	8.4153000355	8.4342962027	8.9494061469875	8.8330813527375	8.2913181304875	8.6544990897125	9.60000687835
ACTR2	11.2035519916667	11.3085544583333	11.2840508466667	11.3683849333333	11.470595582	10.472008293	11.1313892046667	11.4500971156667	11.2212673826667	11.470595582	11.354011408	11.3156098686667	10.919760164	11.4585273106667	11.4444534296667	11.339681912	11.2907642366667	11.580340703	11.1917433733333	11.320774809	11.34497846	11.4936113993333	11.2154439296667	11.4675208093333	11.320774809	11.3929728183333	11.339681912	11.4252803173333	11.5456439336667	11.3129564923333	10.7334217425	11.424496615125	11.6816414955	11.46194874075	10.9072855235	11.48662999825	11.3780475025	11.59428247225	11.242365336375	11.132026374875	11.305683934375	11.664622593	11.444481468125	11.2606027005	11.0116633065	11.372066724375	11.545236908875	11.664622593	10.908986544875
ACTR3	11.4041076023333	11.2154439296667	11.0790014896667	11.0808095283333	11.1337793666667	10.7777737296667	11.1832284933333	11.0498289113333	11.0746490793333	11.1570626893333	10.9872714676667	11.1633453683333	11.007731088	11.1611375173333	11.201277892	11.085093753	11.1269751853333	11.470595582	10.9598991076667	10.96944704	11.217115656	11.1425160406667	10.8616442683333	11.085093753	11.0353358893333	11.1244593936667	11.2096252126667	11.1313892046667	11.0297551463333	11.1633453683333	10.890036976375	10.94565409425	11.6265467285	11.348889076375	10.872306526	11.068313395875	11.180210340375	11.303309595875	11.05627458075	10.5043846487625	11.2687913415	11.444481468125	11.5181849835	11.105680691875	11.185115552125	11.00819863025	11.5181849835	11.304496765125	9.8506188392625
ACTR3B	7.9505886395	7.79867537813333	7.8547445933	7.94631115596667	7.549119393	7.92582077993333	7.7944949469	7.81053735413333	7.6836708863	7.5499646822	7.70410931903333	7.85728699366667	7.81543709436667	7.73071509993333	7.77755886713333	7.61805349983333	7.83612162266667	7.76174472173333	7.77651669186667	8.07587693536667	7.46662135126667	7.79429845806667	7.32194420503333	7.5993105571	7.7786260922	7.53293108933333	7.5653833866	7.4890598456	7.67090051976667	7.6250743389	7.9110976576875	8.2807150960375	7.6753947138875	8.388500201675	8.2594446897625	8.180197012425	8.2184760928375	7.73737322695	8.2170819401625	7.6853217720625	7.67704082135	7.770742720425	7.9304761767125	7.5607245445375	8.4765114187875	7.8161315143375	7.5025398731625	8.210415089125	8.082115304475
ACTR3BP2	4.31723346706667	4.4443457763	4.21465657553333	4.1620566845	4.35041011176667	4.4337553025	4.17136476826667	4.2576499462	4.26928977956667	4.31258018816667	4.274874417	4.31331839566667	4.2182290712	4.08265167073333	4.3070963383	4.2425415199	4.26455167136667	4.11036453243333	4.48869099616667	4.16535352066667	4.212126255	4.27108723326667	4.4704797903	4.32435243916667	4.24555691086667	4.32435243916667	4.3203676223	4.16845525106667	4.1971294244	4.26928977956667	4.2710968732625	4.3341706931375	4.4324124873375	4.2959476411375	4.1836513161125	4.2404375553	4.2374342858875	4.197917956125	4.4817241489875	4.2861266493875	4.1013664991	4.2687238753	4.2735853672375	4.243170052775	4.298610961475	4.263386118475	4.1121311635	4.3952826559	4.2100595593125
ACTR3C	7.90040397646667	5.1398289203	7.33707941373333	8.46395352673333	8.0355104288	7.5760180632	8.10888886446667	8.197998174	7.66182819993333	7.59810109143333	7.65475212726667	8.22981236776667	6.9563122749	8.01016481716667	7.53393562623333	7.91978786786667	7.49593116443333	7.80383113223333	6.44439190236667	7.72877359396667	8.05130211506667	8.4771064441	7.9103377978	8.19527603783333	7.67783126826667	8.35930693953333	8.51977853773333	8.28882586153333	8.26381553006667	7.21728388466667	9.1460652231875	8.7926254868	8.4883569002125	7.9849773288	6.6910759746875	8.0392939627375	8.300787973375	7.6849174916	9.5118353963125	9.854962062775	7.5050210416	7.8587994754375	8.92455717325	8.0214466392875	8.169857358925	7.9859560906375	7.9483767449375	9.54754345415	8.034369027625
ACTR5	7.73863660496667	7.7601539771	7.7215990862	7.68081863723333	7.76464708653333	8.51054941813333	7.6592505296	7.75276714966667	7.6757198174	7.7356696764	7.79968961063333	7.57524449033333	7.6337918441	7.72466570536667	7.7747611999	7.695052894	7.80012887313333	7.54027592343333	7.3804488024	7.7630159855	7.6443953832	7.7712843736	7.72195649153333	7.84418775243333	7.89025589633333	7.9549163023	7.76277295743333	7.77333350173333	7.78555200896667	7.81483365693333	8.0578746736125	8.288177132625	7.9811394512375	8.240495109575	8.047666215925	7.74235905405	8.2327532768625	8.2622408986125	8.175372684	8.194152987	7.912173944675	7.8607483804	8.2729653239625	7.968589377475	8.331744480175	8.0053299605875	7.7583118856125	7.76572130315	8.56006339785
ACTR6	7.17318043706667	6.48817733123333	6.76637369796667	6.97773342136667	6.79172368046667	5.95232860246667	6.8566964467	6.9382884026	7.0972877344	7.0801477115	6.9389938195	6.88363068886667	6.78123664856667	7.33731244406667	7.11509532926667	6.6809023698	7.05471663476667	7.33811955453333	6.274788173	6.79283266066667	7.13402463596667	7.0183021386	6.715318346	6.883391126	6.97773342136667	6.8969309966	6.6872964699	6.6000837644	6.4979133765	6.9087729136	5.8841943502875	6.35779597755	6.786932855825	7.2421886146375	7.5855438291875	6.4997846305125	6.834006553875	6.8867618739375	6.6298733651125	6.939304518725	6.9077700436125	6.6972507775125	6.567309355775	6.85944148305	6.2020122170125	7.3164815545	6.679489052275	7.0311531842	6.655426198275
ACTR8	8.24232479733333	8.7921608607	8.0962627411	8.86646849313333	8.4337433179	7.04357377693333	8.11920204163333	8.50524574916667	8.43938261663333	8.41432142256667	8.5762001038	8.5790002187	8.17080783836667	8.3056752523	8.71594487823333	8.23407545083333	8.82417030343333	8.6688686371	7.63076561293333	8.3702003479	8.65468222296667	8.5815018972	8.51956322986667	8.70865367256667	8.65700400673333	8.7240005175	8.66353301996667	8.63303203583333	8.75020716993333	8.21285022093333	7.6977074801875	7.799680382025	8.0288939536125	8.592724847775	8.561451399325	8.190175795525	8.3864866971375	7.979518240725	8.5945054054	7.2217279552875	8.507580316025	8.30307638645	7.9367781043375	8.2834413766875	7.9264724851	8.03284412625	8.6159857512	8.62045578955	8.3238336086375
ACTRT1	5.2021450042	5.2070294857	5.29238769213333	5.12002213793333	5.339274772	4.8175930659	4.71623907076667	4.84836328823333	5.0269585133	5.13265945126667	5.12417360936667	5.17362300546667	4.73917185463333	5.22891750336667	5.0715986411	5.09345596626667	5.0958783627	4.83479897186667	4.8448503653	4.99797013603333	5.18161015513333	5.0820639769	5.11959993036667	5.1118361792	5.07764371233333	5.09078989033333	5.0441057046	5.07973726586667	5.06327856383333	5.06178991003333	5.1701341867375	5.687167811375	5.3330639779375	5.295839196475	4.9848875343875	5.0686079144625	5.186378043925	5.46189312935	5.3590211868125	5.153347378975	4.9756831348625	4.85605915185	5.1383737027625	4.8797842025375	4.7810920477	5.272384154775	4.9997594058375	4.98235615495	4.8367572486625
ACTRT2	6.5025522073	6.60059680943333	6.33733267783333	6.098382489	6.59952521323333	7.54095349313333	6.76743845946667	6.5246727626	6.558054638	6.29743075376667	6.40710374513333	6.5312168757	6.94047117236667	6.3767084599	6.42763118743333	6.6996426741	6.6110031446	6.5246727626	6.90398373603333	6.37816723186667	6.25911827086667	6.6537522634	6.47336799306667	6.40506768226667	6.4353654861	6.2680119832	6.60591777173333	6.5920074781	6.580384922	6.69251267106667	7.0797653437	6.7596523106	6.7362978577875	6.52358309035	6.3783864797	6.5946952998875	6.477530336375	6.34429625865	6.6735018551625	6.5526014328	6.5719094455375	6.5052598297625	6.507351100375	6.617628878375	6.91518385415	6.685114389675	6.84002015	6.4679643989125	6.8582822144375
ACTRT3	5.8406707128	6.0632998467	5.36495731673333	5.9040709973	5.35736630756667	6.08037366866667	5.64216957093333	5.6038615227	5.64870235126667	5.70553488733333	5.48965651193333	5.64481172573333	5.4161112626	5.51103232696667	5.35668428746667	5.6998230776	5.30774470973333	5.46218528753333	5.61872469586667	5.6338283062	5.42458651853333	5.48748021116667	5.56083730063333	5.5310822646	5.77788473766667	5.74842311543333	5.33421278006667	5.3339321931	5.77249533333333	5.5529684702	5.68960568915	5.3931008815875	5.7192830681625	5.654637604975	5.5069976449	5.3402870953	5.536863636925	5.6898999929625	5.610206925825	5.399672555925	5.41557298305	5.3295673251125	5.7567503809875	5.431142091725	5.821761423275	5.63224290015	5.5473549127375	5.7744842052375	5.4323936343375
ACVR1	8.38541682556667	8.67642726896667	8.15459156036667	8.60609865196667	8.1810912133	7.5546531677	8.26791690193333	8.2143914859	8.2536705335	8.35766773223333	8.52805992766667	8.62555046086667	7.97982943843333	8.3149166743	8.34529031113333	8.16489346826667	8.23600435253333	8.36110820763333	7.77846444443333	8.3544090906	8.3301111539	8.31145137146667	8.18662929536667	8.3928458849	8.44534651436667	8.3815121015	8.5855203311	8.0318045457	8.491293621	8.23600435253333	8.86020420795	8.4281735778125	8.8802057266	8.6923455357125	9.7322014808625	8.5489632964125	8.9106964945875	8.5792937278375	8.470311224475	8.2499545812875	8.7311809659125	8.6692833185375	9.05752136705	8.522087800475	8.6577411413125	8.8458521604375	8.4833076238625	8.8892068863	8.075719112125
ACVR1B	8.55858672456667	7.6086998463	8.47836233776667	8.2167817751	8.05130211506667	9.08777589793333	8.2758370081	8.01932231586667	8.38009208046667	8.07277566586667	8.0944281896	7.86761943506667	8.0307602882	7.77203799886667	8.0287438711	8.29390144343333	7.88341209096667	8.39991029103333	8.3125611305	8.05732965473333	8.25275109606667	7.9218344211	8.14783449166667	8.17987419753333	8.20143289563333	8.2114915847	7.8502848148	7.91960783006667	8.31416390736667	7.732379675	8.430978226675	7.9144388496625	8.115190339075	8.5818645716	8.86020420795	9.0094542622375	8.4502207993625	8.03477835055	8.9708460688625	9.439270544	8.078459119775	8.0361712634375	8.3254977464875	8.0576898395625	8.581208694	9.3634877682	8.18978636265	8.6525319577	8.4935704946875
ACVR1C	6.55260945956667	6.32410564413333	6.47058297803333	7.10825837453333	6.78584842683333	6.4281157335	6.58377412166667	6.49233886403333	6.55238862046667	6.6423412641	7.70638751983333	6.71778238606667	6.37249652543333	6.81420427963333	6.4773598671	6.6083527406	6.71009875936667	6.56495674443333	6.8081009388	6.54224041306667	6.86205976806667	7.1634688376	6.56839814186667	6.71948623666667	6.8103389264	6.8785228252	6.39331862133333	6.71824932103333	7.17014938996667	6.5790968895	7.001191157075	7.54477400185	6.6520926416125	7.07936875225	8.916877710825	7.0190222323125	6.7293011367875	7.0668936073375	6.591962635575	6.8936484693875	7.062526089	7.0335483789625	7.003539520425	6.4930909515125	6.6774742483875	7.229121023375	7.0412322581	7.1694878221125	6.7012537538875
ACVR2A	8.46727364856667	8.68864806493333	7.77148358026667	8.33900038393333	8.0379307269	7.35298352243333	8.06243971183333	7.9074217479	8.07546540893333	8.20332651136667	8.4331818581	8.56147530883333	7.5398639997	8.42765436173333	8.28688856773333	8.03640969596667	8.1805088997	8.2616231282	7.18180529283333	7.83431008656667	8.128462251	8.1349767685	7.8549475193	8.44865887973333	8.1999462128	8.1749297778	8.12518560086667	7.99659493766667	8.30088405613333	8.11063893636667	7.3825166702875	6.834006553875	8.4324988723125	7.9728326559	8.2713233947875	7.650506573925	7.9304761767125	8.14126821755	8.2373867273	7.5321910321625	7.9211402356625	7.939347875125	7.87373577355	8.1178996861375	8.09456557035	7.5531881928875	7.9089370608375	8.2126812577375	5.6235966920625
ACVR2B	6.28478771843333	6.0104431153	6.4105640888	6.3458642483	6.58358713786667	6.7867215157	6.39449187923333	6.56476132076667	6.41931192083333	6.24422623323333	5.88487761823333	6.28784252796667	6.39275840126667	6.35212322866667	6.291012621	6.39942208916667	6.3842361927	6.29205239616667	5.98341329893333	6.34749177303333	6.41353624663333	6.3835004012	6.47882472673333	6.2891183853	6.0935856024	6.75489894533333	6.2971659501	6.60253667823333	6.32783223793333	6.22716299693333	6.2355780899875	6.1473800897875	6.5612565040625	6.8931548953375	5.990940159625	6.3690433085125	6.480861467125	6.5935293853	6.7657242357375	6.547038584925	6.276278626925	6.4790110051875	6.4891890526	6.485361123075	6.4166246176	6.3801648020125	6.034560084325	6.6559177935375	7.1698395729125
ACVRL1	9.1119149527	9.20365257266667	10.1432237942667	9.30874560673333	10.0075717283	9.68023888266667	9.6871465048	9.74071534486667	9.97098779613333	9.78558619826667	9.3714356104	9.2519036611	9.84788576756667	10.0211589504	9.8228178978	10.0822882653	10.030820815	9.5032386781	9.76201817196667	9.95576670976667	9.2630106608	9.53241440453333	9.73649187086667	9.89501040773333	10.1417318027	9.54799836473333	9.1047617276	10.0372811631333	9.65383933393333	10.3181089403333	8.0620456993	8.5730762720125	7.7981144785625	7.6641234040625	7.8976750373125	8.9172126173875	8.1779018640625	8.1035396933375	7.3913970411125	7.8739278078	8.3719188928875	8.2566804408	7.8274451970875	9.37755966185	8.1231704712375	7.5967600643625	8.56006339785	7.5835416317125	7.4378133654875
ACY1	7.7704428514	8.18148549393333	7.99917294186667	8.2968196551	8.23894542056667	7.64116344443333	8.1152789911	8.1118595759	8.12561473836667	8.24294169753333	8.1949160576	8.20899477003333	7.90425427763333	8.1569525083	8.05197377203333	8.08406023976667	8.1902660052	8.02725472453333	8.10310180976667	8.1739412943	8.19865640006667	8.5803596815	8.03308110236667	8.2912628492	8.1453789076	8.3003279368	8.0061211904	8.11943818716667	8.22945617036667	8.25477565123333	8.0929305374375	7.79009734395	7.797476178375	8.7095612883625	8.576261055525	8.1195651768875	8.172659349425	7.9369804739875	8.4347058415625	7.9450930118875	8.6638125896	8.2269925475375	8.1539366007375	7.7212563634375	7.8536653577875	7.93234377505	8.6244959354625	8.7818682313	7.850318688175
ACY3	6.7608523687	6.94501597096667	6.69405082066667	6.66164848006667	6.80133562093333	7.1606358528	6.82481385866667	6.36695466033333	6.7072707653	6.72404500643333	6.80627775196667	6.72363158856667	7.09545718826667	6.56626272206667	6.70957929286667	6.7093440374	6.91486608183333	6.69318215056667	7.21302337643333	6.88541374203333	6.6569633007	6.7489918391	6.98780123393333	6.62889413836667	6.74734644883333	6.61232709883333	6.6726764679	6.78101061193333	6.79215701416667	6.75264631906667	8.0216442048125	7.644398283925	7.107523477075	6.9856193304	6.8596945285625	6.979805862875	6.9205634415875	7.3479178905625	7.319775563475	7.161007583125	7.4287814140625	7.3568690419	7.899773412925	6.7811569572	7.2742642163625	7.750500011475	7.3952718317625	7.5070547163875	8.019677042975
ACYP1	6.76051616663333	6.21896465616667	6.9618359089	6.68945968943333	6.81318726536667	6.45712169013333	6.60521645543333	6.90832584703333	7.0966710567	6.89050350196667	6.79939907393333	6.72838552793333	6.5907947859	6.84446161586667	7.2636398793	6.68683678313333	6.5992534001	6.55924189883333	6.7478212834	7.06988733613333	6.85943600333333	6.9527911663	6.84084682463333	6.87311929056667	6.6512013595	6.746755139	7.18849213923333	6.9193732422	6.63700704576667	6.9455264569	6.914504891575	6.905404525975	6.7778805851625	6.7465604543625	6.768166643375	6.93033599855	7.1954903126	7.1336550772875	6.7878082573875	6.92524632815	6.51728695035	7.0133871376375	6.962643825975	6.992533391725	6.6792487978875	7.000935792925	6.63963790535	7.1499516964125	7.4235980629625
ACYP2	7.1749564807	6.95257933933333	6.6564334234	7.03023308116667	6.6451688607	6.5903754235	6.91874515216667	6.9047806422	6.9907163461	7.01579367323333	6.98680742583333	6.9185838858	6.86205976806667	7.12965769766667	6.87645114263333	7.00480615303333	7.0232380709	6.97049697236667	7.27003664976667	6.99802242913333	7.02450917556667	7.1291534503	6.91442848833333	6.84903184583333	6.90962940846667	7.007943503	6.9389938195	6.81890757866667	6.89414823856667	7.2928404491	6.51387583015	6.7742101728875	6.7885731756875	6.8200956523875	6.7019790172625	6.8427946031	6.9658496856875	6.5599009751875	6.9739152551125	6.7045601249125	7.0053667783625	7.5806464493625	6.6514754414125	6.8823562980125	6.85944148305	6.9823583365	7.029924184075	7.1770563601875	6.571658861675
ADA	7.8213952701	8.49317928946667	7.99098070463333	7.5613765239	7.8768092632	8.60447003046667	7.7515040238	7.4421102047	8.144202582	7.59098439203333	8.1721791267	7.87891332303333	8.13677193326667	7.7907310644	8.15993401216667	8.16357618966667	8.25896555576667	8.01571427976667	8.07730209026667	7.91410107606667	8.66585524876667	7.92558828986667	8.07096072833333	7.70599548016667	7.5943982442	7.7688954672	7.5785633564	7.8310511589	7.9223988692	7.84784153293333	8.1277539193875	8.0187603831625	7.62019851205	8.2190359353875	7.0087211668625	7.7792080045125	7.7005241513875	7.77770761845	7.7637036144625	7.40267874005	8.1501912951375	7.862319123775	7.7236929893375	7.6307633936625	7.9379998863125	7.6014505326375	8.3198948621875	7.34546966555	8.1382398724375
ADA2	8.2391376178	8.5651160241	8.7364538194	8.63098208116667	9.069788456	7.60761046403333	8.1737387339	9.2152848244	8.93392092393333	9.08691720966667	8.9937935829	8.94264376966667	8.30796213153333	8.80900700876667	9.0932456334	8.73884751	8.77675323486667	8.93670422233333	9.22329250966667	9.05571123763333	9.15930439623333	8.88390941626667	9.1978882789	8.98307027826667	8.9345825513	8.78124713893333	9.22645549766667	9.24481344223333	9.00616089506667	8.4923353195	7.8264046490375	8.393135356875	7.4214565098625	7.885122382625	7.331431084875	9.0902194738375	8.3417126894125	8.5804297327375	8.078459119775	8.6773980618125	9.532346034025	8.7105333567	8.215833353975	9.0052131891375	7.664496916525	7.9907135426625	8.9554105758875	8.347775495	7.595115751
ADAD1	4.83673694926667	4.54508333196667	4.68124577203333	4.63598408703333	4.83343459766667	4.87808049516667	4.86855587956667	4.84023454976667	4.72002638173333	4.785738484	4.87393498426667	4.71582063033333	4.944259898	4.7375927766	4.8661504746	4.7375927766	4.84559404053333	4.77064005533333	4.93472250293333	4.71623907076667	4.727770996	4.8846259912	4.9118989785	4.84384598723333	4.6916251341	4.78017171226667	4.49990649223333	4.98619855246667	4.68765335093333	5.07998415623333	4.7170821965375	5.1701341867375	4.8964431166625	4.9181658267875	4.7593745589625	4.8306324482	4.8607504428	4.9379031717625	4.8890300155	5.0617631138	4.91586968305	5.011227315675	4.647690409425	4.8530718147375	5.0573754429375	4.8775888145	4.84519079925	4.7787697911125	4.9719737708875
ADAD2	7.44408919016667	7.88903768853333	7.7831528346	7.26227998733333	7.57132342646667	8.5865267436	7.5873178005	7.64116344443333	7.37936523753333	7.4932533105	7.38847635596667	7.54501279196667	8.07277566586667	7.52621099153333	7.3356183687	7.3358223915	7.48571577063333	7.4536847591	8.2657211939	7.4635812442	7.26477292373333	7.54827675826667	7.46448853816667	7.26227998733333	7.42466084166667	7.48802793816667	7.6140304725	7.47974290846667	7.74436465896667	7.636901474	8.3543536782125	8.150853967725	7.774914634225	7.28938027625	7.4322264134875	7.6346863389	7.541231167375	7.331891417475	7.8120396137125	7.7536667526625	7.5121576190375	7.5706742465375	7.4760772526875	7.5017871678	7.8621422708125	7.346041566175	7.6004091441375	7.3378271102625	8.2302268386
ADAL	7.4885959942	7.8602072398	7.31286222143333	8.1540877341	7.43662786486667	5.66651899023333	7.37250502913333	6.8924230099	7.46924891466667	7.3866490046	8.32834234233333	7.54197727843333	7.16130123133333	7.3651257197	7.54064833326667	7.58320331566667	7.35342197423333	7.42176434203333	7.3497565747	7.37589732806667	7.79887116743333	7.23636562036667	7.44373351733333	7.75877265933333	7.80495130216667	7.10547744436667	7.36197241146667	7.43736888576667	7.28564682013333	7.27003664976667	6.25646725295	6.4463595628125	7.11766753195	7.0947182953625	8.4466046571625	7.0714038074375	7.7173074244875	7.170302963275	7.1994319319375	6.91966909165	7.1367063521875	7.407934856375	7.4654648244375	7.589360064325	6.974617361975	7.4772828281375	7.5200600982	7.51458511945	7.2254956484375
ADAM10	10.7590155286667	10.8414865173333	10.579323356	10.8868556033333	10.6259063083333	9.7979578336	10.4891560233333	10.7326628043333	10.69141461	10.8616442683333	10.6529716176667	11.0936385473333	9.97807159403333	10.8658045776667	10.7019988703333	10.67440672	10.77542839	10.7831399913333	10.0330557186667	10.5974447886667	10.7077984493333	10.9180310553333	10.5748924896667	10.8701141036667	10.8096864383333	10.7645315483333	10.7831399913333	10.7682150206667	11.1055341086667	10.6374182376667	10.2537253024375	9.72802795175	10.469042253725	10.472178268675	9.764600157775	10.4760915519625	10.4504015445	10.1550752761	10.6616569635	9.10656808615	10.723325657875	10.3304175736625	10.1122618317625	10.559336054125	10.0152149679875	9.5684700727375	10.93511594525	10.0655049441375	9.3433189630125
ADAM11	6.69367438953333	6.93958139416667	6.96600174903333	6.86409773826667	6.77913527493333	7.62996692663333	6.95033801403333	6.84923205376667	6.73804880786667	6.79808079396667	6.84703798293333	6.606999302	7.18913094206667	6.81061250366667	6.8354244073	6.77493608786667	6.7275735537	6.69688617376667	7.06646539366667	6.7729697068	6.68426384923333	6.72262528743333	6.88663155243333	6.6828063488	6.6994279226	6.89170339896667	6.88856730453333	6.78274110156667	6.9783759117	6.9668030579	7.067343288625	7.0150349080625	6.92317903645	6.606903767575	6.88789550075	7.0033440172875	6.7147787035	6.8906993209875	6.77692378165	6.883920455	6.982507687825	6.7663444817625	6.849766927975	6.7228259683125	6.9353792071625	6.8234618842375	6.9628419399125	6.7922248065375	7.488946259
ADAM12	6.99396568926667	6.62447117166667	6.21824474326667	6.75074965166667	6.37786267603333	7.10230226513333	6.75646046003333	6.47562661173333	6.11971340176667	6.5793267886	6.60911545753333	6.61953388846667	6.48286525406667	6.4353654861	6.9269585292	6.4921313763	6.57513929996667	6.77207018526667	6.17662955923333	6.23074444136667	6.3879398822	6.12810707093333	6.4673917135	6.38098069826667	6.29627777743333	6.5219805876	6.54152080216667	6.4956191857	6.43845208486667	6.28143542613333	6.4542266429	7.7169745147	9.9336960194625	8.8140167236375	5.8592714666875	6.206887739925	6.8948243618125	7.0663401841875	6.6592187881125	6.2042966902625	7.364508265275	7.37735191585	8.014717412	6.694345587525	7.4218134701	7.5560314595375	7.0139233410125	6.464645004225	6.2894837618
ADAM15	8.52114194236667	9.25382280343333	8.5535238584	8.50290962843333	8.57811772026667	9.01156857803333	8.81107060116667	8.5537197113	8.8767367681	8.51596269603333	8.53370320013333	8.56630185446667	8.55880393976667	8.89756406153333	8.6389704068	8.6459103585	8.7328235944	8.5400463422	8.88646539056667	8.73173894883333	8.43074464803333	8.64729763663333	9.08393017453333	8.68011102673333	8.49085073473333	8.54028835296667	8.4530132929	8.61097393033333	8.5529812177	8.60954837803333	8.5146229505625	10.227581095775	8.931552720075	9.2796557903125	7.8513077735625	8.64765255455	8.4185384989125	9.7582728982	8.624263834925	9.3008488178125	8.763165831575	8.5542421817875	9.0939348101875	8.577983093225	9.8255729079375	9.3205731749875	8.4364121556125	8.5240488767625	10.11790632025
ADAM17	9.96655759843333	9.37352542873333	9.6581481298	9.82497421893333	9.79914817806667	9.50846796033333	9.83027073536667	9.67757625583333	9.7150895437	9.91014935176667	9.70817076366667	9.80171756756667	9.14957176853333	9.33652114863333	9.50205291103333	10.0052276300667	9.63345092143333	9.74614941276667	9.743321705	9.61489512116667	10.1533775332333	10.0115053808333	9.4668420156	9.9248626393	9.8862762451	9.47742630633333	9.89899686173333	9.70353336333333	9.64624856306667	9.53630132666667	8.6982636212875	9.4090764284	9.5426739573125	9.25370349885	9.53739092345	9.6144149064875	9.332658517375	9.1217120766875	8.9652330279375	8.6960728287625	9.1249035477375	9.324859857575	9.4467148542	9.54798141715	9.007833409325	8.852733671625	9.3252287268625	9.4558280826375	8.231881260925
ADAM18	4.64839676223333	4.36331327763333	4.53512080513333	4.44302797313333	4.70845077846667	4.38340050373333	4.36560265223333	4.5175760269	4.67627681093333	4.46228639286667	4.6657275995	4.48301914533333	4.2839734554	4.36754725776667	4.65297280956667	4.59010063803333	4.44570749606667	4.5169395765	4.56030133563333	4.48869099616667	4.59483952526667	4.56201450033333	4.67966012953333	4.40525315606667	4.45723131503333	4.70586206133333	4.48135056496667	4.62753748896667	4.3950368722	4.57620261503333	4.2695289015375	4.501456189175	4.4611664355125	4.6696840464875	4.54216896895	4.6833091974	4.6071145892125	4.557363146575	4.502104502925	4.578302079425	4.5965630353	4.6077958464625	4.5694713592625	4.685493546725	4.5474559902875	4.5647588908375	4.5136883616	4.73570872545	4.3721354186625
ADAM19	8.6459103585	7.86898757613333	8.80628156663333	7.74784898753333	8.19364477796667	9.52764498393333	8.4637179374	7.71822512956667	8.1020814419	8.12008903823333	8.32436682386667	8.0469941934	8.83451350533333	7.97781554856667	8.42679522836667	8.39008665083333	8.24897931413333	8.64530353553333	8.30364138286667	8.15645243326667	8.57727012636667	8.17787259423333	8.72354332596667	7.95903746286667	7.73970588056667	8.14488156636667	8.01694871586667	7.8562282244	8.29727131523333	8.12274738953333	8.850858163875	8.6673416256625	8.7501911997625	7.939923572525	6.4232607961125	8.1855074048125	8.22152878045	8.479505622425	8.186504542825	7.9407553792125	9.3152025818625	8.9683410049	8.267412936725	8.4336400509125	8.3585359931	8.4416126847875	8.59343653915	7.9822784244375	7.49541000725
ADAM2	4.7789860725	4.60920001663333	4.46993230186667	4.91707118346667	4.4616706688	4.8166454792	4.80920769383333	4.7153309822	4.80122456553333	4.7938476562	4.63216118813333	4.75005029043333	4.7517219703	4.4966061909	4.5850600243	4.8269821963	4.74079384803333	4.6775599479	4.75218036963333	4.7966498852	4.76326719913333	4.81342803636667	4.60432793296667	4.66611871716667	4.69369985263333	4.6553670565	4.6509217104	4.71811200776667	4.64790986366667	4.5293790499	4.5261448740625	4.5362119019375	4.55380090475	4.8577453970875	4.7300137341	4.7367645561	4.5151062905625	4.5906395376	4.6674989640875	4.384561431375	4.558023273925	4.5611879527375	4.6599440217	4.6466905236375	4.459138900025	4.48537985685	4.829756462575	4.7396582662875	4.5864677428875
ADAM20	7.0088940462	6.26955773036667	7.02173530263333	7.02940424286667	6.65592099826667	6.42944372493333	7.0505615393	6.67667107573333	6.76701601346667	6.75897981316667	6.43512667013333	7.0198145708	6.76637369796667	6.87157257406667	6.75051801993333	6.72015873596667	6.86552062033333	6.93925822576667	6.09186417256667	6.47336799306667	6.5868758202	7.04586629873333	6.77707031566667	6.54776091573333	6.97574777606667	6.9229773522	7.1383079529	6.8643242676	6.91172987616667	6.9380456925	7.1770563601875	6.8380424499625	6.6389339268625	6.4291185378625	7.27883651855	7.3590339839625	7.2681934654375	6.939775365625	6.748895955075	6.407874327925	6.5382647991375	6.53523672825	6.738291859625	6.5987293302625	6.71457261445	6.5414170026875	6.74979002475	7.0427612006375	6.8484227120875
ADAM20P1	5.93473666513333	4.86157565116667	5.68395905496667	5.83240787193333	5.1187352975	4.99013482736667	5.6130429744	5.5127419949	5.17778935433333	5.556293853	5.04966615033333	5.6532590389	5.7081312021	5.7413528124	5.55044024786667	5.6708327293	5.48154487606667	5.93616463346667	4.6605306149	4.73276583353333	5.59964782396667	5.50710735316667	5.47417443603333	5.52336688043333	6.06479201316667	5.32643413543333	5.5957436085	5.4152898788	5.3095268885	5.17778935433333	5.9468164801375	5.86819442505	5.491696333925	5.3934329748	5.6602370142875	5.812257832325	5.8464732826125	6.005932533725	5.2862410366375	4.422398710225	5.1559746980625	4.978632313	4.9379031717625	5.3618750692125	6.095862555475	4.666015881325	5.4741467714375	5.9454992473	6.2342609882
ADAM21	5.60796090766667	5.59465362236667	5.49769302996667	5.1964105925	5.74483192766667	4.71442991896667	4.89972033493333	5.38870720866667	5.36819731396667	5.58441893253333	5.59964782396667	5.42824249263333	4.97433492333333	5.34403090473333	5.67468725843333	5.62852371533333	5.67528467186667	5.3322828452	5.832955424	5.52135815623333	5.50017704963333	5.4613430818	5.20924744603333	5.3764925638	5.46694695153333	5.54332038556667	5.58343976336667	5.23395400053333	5.61331248276667	5.3100182374	5.3171757102375	5.5069976449	5.2263071656375	5.414679706075	5.9238154829	5.3727121889375	5.4634502113375	5.3829943001875	5.6478173733125	5.7677557349375	5.471710664025	5.5354937792125	5.32555674905	5.119527876375	5.5510283886875	5.5156105280375	4.806558096425	5.587736469525	5.571129000225
ADAM22	6.0067827383	6.42285253203333	5.89175643916667	6.245207262	5.89894344013333	5.67588265736667	6.24101306606667	6.0812177499	6.02172428776667	6.26626935006667	6.2264594396	6.358964475	5.84977483756667	6.2236862977	6.3504172802	6.06429808926667	6.01490003266667	6.0588981152	5.76994791023333	5.7863633315	6.15230191553333	6.21467151643333	6.08352872533333	6.240686655	6.42724731753333	6.12349871	5.8225432873	5.6967293102	5.7557292621	5.99667641316667	5.913607233775	5.808541882075	5.90120161775	6.033186739675	8.5412356614875	6.1672601163875	5.9778189063	6.47494757175	6.138097071625	5.36862739325	6.041812330475	6.108011734475	6.3635561763875	5.9348752855875	5.761694025975	6.383390796125	5.6007012307375	5.9081698000375	5.599471169675
ADAM23	7.16041032466667	7.04064133963333	5.9687651316	7.3977254073	6.44782121973333	6.36600936256667	6.8662156741	6.66332254413333	6.403337574	6.0893036366	7.55746779446667	6.9679790656	6.11356666876667	6.2491199812	7.14285888676667	6.22618598943333	6.36190416023333	6.62639668786667	6.0198822975	6.1540297032	7.33731244406667	6.31691729226667	6.75920341806667	6.67036712963333	7.00255028416667	7.04945556313333	6.20012838046667	5.9040709973	6.4921313763	6.2712166627	6.1944976687125	5.9635929883	6.9391057312875	6.3705596446875	10.770119166375	6.000155419125	6.844350975775	6.3856818616	5.5772467852125	5.698902916925	7.0852824509125	6.4734323501625	5.9377895891875	6.3899785339625	6.2910527825	6.3356055497875	6.4937841773375	6.4456659317125	10.986571944125
ADAM28	8.3827401479	7.3937197844	7.13470778456667	7.07470814383333	7.68223489133333	8.10310180976667	7.79505712193333	7.44408919016667	7.5364442825	7.0606150309	7.55683719316667	7.3849159241	7.16659924186667	7.2342378616	8.0703547318	8.07096072833333	7.39558823903333	7.8685578029	7.00070419303333	8.01972961423333	7.70823993683333	7.0072274049	7.71965724623333	7.40911070503333	7.50964878393333	7.81612106953333	8.35128568013333	6.83071953453333	7.35017808266667	6.82326445583333	11.444481468125	8.6965947627875	9.28130704165	8.70507490635	6.601154577775	8.20365164285	8.24708220955	9.37755966185	9.637617218525	8.6478862047125	9.9206719398375	8.928915190725	9.4755270720375	8.5202029228375	8.87887040375	8.9895312905625	9.7045018315125	9.14055321215	11.20404359025
ADAM29	5.26265867546667	4.91586847306667	5.04572685563333	5.2898525238	5.1887120246	5.24055792496667	5.0761176108	5.431412379	5.0708342394	5.14230764706667	5.1619678338	5.04150280953333	5.48937290516667	5.25188584326667	5.1353014151	5.0397327582	5.0466235639	5.137773482	5.21236821813333	5.14884632423333	5.14827996893333	5.05579020176667	4.98815081913333	5.16577266056667	5.25135022796667	5.20160737036667	5.1028847218	5.23324287736667	5.14567804336667	5.35792717936667	5.1505802036125	5.082320839175	5.4102738141875	5.307160425125	4.9893868446125	4.9853080571125	4.9204974949125	4.9938007712	5.21308798795	5.105610227575	5.022960281375	5.1922619760125	5.430508768575	5.1599358022	5.3330639779375	5.099293458425	5.265616369275	5.06683710815	5.25906274915
ADAM30	4.8952647686	4.97073922156667	4.785738484	4.69369985263333	4.84918317793333	5.1299851576	4.61638719246667	4.61727275846667	4.6473989328	4.57620261503333	4.7208856901	4.56247971853333	4.88538227076667	4.81612823813333	4.86510542233333	4.69414688753333	4.80949409806667	4.70799461996667	4.71166346876667	4.76922205296667	4.7984733423	4.89167183246667	4.761341985	4.80176046686667	4.72495977083333	4.75631763136667	4.8676381271	4.785738484	4.7793424766	4.7195604325	4.6721437811875	4.85424532885	4.935017836075	4.7787697911125	4.8367572486625	4.6655954301625	4.7479302585375	4.852119511325	4.7181574643	4.6807182312125	4.6246102273	4.7593745589625	4.7010176659	4.7604034006875	4.7234963953375	4.8102476001125	4.8495779156375	4.9382763743375	4.9815436184
ADAM32	7.21302337643333	6.50229355493333	6.5049564519	6.83511980373333	6.34363725983333	6.23005194663333	6.8807205994	6.0331745307	6.576447471	6.9297024885	6.94097380626667	7.34322961166667	7.01008570986667	6.97450075156667	7.14858492213333	6.5939160824	7.26206364626667	7.1502758662	6.2971659501	6.2795369308	6.99151053433333	6.63572610226667	6.0546058496	6.9191560904	7.95117397306667	6.36256484976667	6.2536644141	7.0262444497	6.66263027193333	7.20061004953333	6.0105027258375	5.653758019175	6.2128968775375	6.17905356285	7.940909194925	6.0084536016125	5.7938954174625	6.30490723845	6.121916216625	6.901371240625	6.2596156418	5.94327946305	5.88520153765	6.139061492675	6.1566072762125	6.6327612399625	6.3020072341625	5.7534136355125	7.0888960838
ADAM33	7.79620509146667	8.58682403566667	8.13737869256667	7.8219114145	7.9122550169	8.65985635116667	8.05277746516667	8.24168713893333	7.85787448886667	7.6820415338	7.99936607683333	7.83685854283333	8.54270251593333	7.83822817803333	7.76464708653333	7.94962878226667	7.8357672214	7.90292873383333	8.44303827286667	7.79560860006667	7.80383113223333	7.78789405826667	8.01032711656667	7.77248078983333	7.9297687213	8.00067911146667	7.97513400723333	8.0599817753	7.8456766924	8.08656992903333	8.708850026125	8.4651962995	8.032033687825	7.5897267163375	8.12109425065	7.8615438937625	7.67704082135	7.7832807838625	7.957650452825	8.0582575380875	7.8678233683375	7.755006653075	7.845748430525	7.9239675641125	8.251214313575	7.6583707571375	7.805135148725	7.8299854517125	8.2178531885375
ADAM3A	4.8547178109	4.95238258046667	4.8175930659	4.9213118872	4.9640660603	4.52377929683333	4.99697632786667	4.70756320953333	4.85723921466667	4.85574722293333	4.81828851703333	4.741420412	4.74355527566667	4.82026230493333	4.86356959333333	4.64897507033333	4.829555432	4.7467515946	4.75496384303333	4.88793497086667	4.75981993673333	4.77361585296667	4.84796547893333	4.75853204733333	4.79221536306667	4.9753571192	4.81458443013333	4.66162323946667	4.8850053787	4.71715475723333	4.6498558819	4.5958683133125	4.68667314645	4.762113118175	4.9430844605	4.8152482270875	4.7010176659	4.7608198821375	4.6542479456	4.6817039072375	4.885639494675	4.75576577185	4.8919110835	4.8948128343	4.9126885056625	4.8864997267875	4.7415233611875	4.7664177417375	4.7152505934125
ADAM5	4.37546879456667	4.48135056496667	4.59554190633333	4.4498057207	4.44762516016667	4.39684812233333	4.52179115626667	4.3516319116	4.53353551226667	4.36754725776667	4.4040233134	4.5932470958	4.4911889554	4.3843281586	4.31794819833333	4.38969837826667	4.4578030586	4.54733441666667	4.38496042893333	4.36635988556667	4.4255488872	4.4616706688	4.47759962083333	4.51204531993333	4.61832572623333	4.46228639286667	4.29032061886667	4.58891857473333	4.43437336286667	4.17952047976667	4.4584973275375	4.6077958464625	4.4071651041375	4.4987871110375	4.2457934558	4.3822236120625	4.390657472625	4.4095346927875	4.320932799575	4.548105996775	4.4455982863625	4.3404829204	4.6849203825	4.4168858587875	4.5934864461625	4.5727054715375	4.367063760725	4.2803348005125	4.1836513161125
ADAM6	5.57508594183333	5.6697380861	5.84681173953333	5.62722385723333	5.7563147862	5.93820915223333	5.73363647456667	5.5968916416	5.64238003096667	5.5712494056	5.59214520456667	5.61331248276667	5.76964610416667	5.6516749858	5.5618240197	5.6516749858	5.67468725843333	5.50920119283333	5.9223944824	5.544783926	5.4519268036	5.62973434126667	5.720470206	5.55011281966667	5.47986106876667	5.59401332546667	5.71363279026667	5.6976606687	5.68577562963333	5.81565739323333	6.034560084325	6.0084536016125	5.7593054890125	5.7550996959	5.5386629462	5.635311216125	5.664183747775	5.8114314854	5.9204154670375	5.7925494790375	5.8252810418625	5.90120161775	5.8804515362	5.72584353685	5.8938637853	5.768091630925	5.645718723525	5.5645704507625	6.1463471770625
ADAM7	4.6120638053	4.80703549383333	4.54264963473333	4.33637404446667	4.6027743975	4.92862736386667	4.63850239113333	4.50203401236667	4.4367879867	4.3950368722	4.5287358284	4.50528922083333	4.57233559286667	4.36635988556667	4.52127992316667	4.64401291213333	4.5196665922	4.38578842476667	4.6102478663	4.50600047113333	4.4323888619	4.6993066788	4.45501499186667	4.60972895623333	4.61318171823333	4.6102478663	4.65952102346667	4.63299109143333	4.6198356152	4.66246676433333	4.7539622605375	4.5586519360375	4.7452358782375	4.5586519360375	4.42388228185	4.7664177417375	4.644020640875	4.466544955975	4.6807182312125	4.6759643733875	4.51703083515	4.6588709235125	4.6674989640875	4.433150261625	4.6574196636625	4.5550625324125	4.4118496358375	4.49622837305	4.6670630872625
ADAM8	7.9865962664	7.49081862766667	7.76068377496667	7.19900267916667	7.6614585717	9.53925348906666	7.8383987745	7.25210595133333	7.6266171932	7.42732539166667	7.61705344518333	7.0492195924	7.98947782523333	7.57175342243333	7.33453454976667	7.53204282123333	7.42487266863333	7.58320331566667	7.89646612806667	7.7496491909	7.7704428514	7.10161576273333	7.54436087613333	7.2371455352	7.28681205106667	7.60980299313333	7.23333600363333	7.41512139636667	7.5638058027	7.10388358433333	8.470311224475	9.4580824256375	9.259129416975	8.563140034725	7.119138014325	7.650291311775	7.3592364192	8.4537268400125	9.0328764080875	7.9873771548375	8.2974023103375	8.1824683308875	8.063240289725	7.785558384675	8.5068320155	8.77720083	8.15997358555	7.6664345562625	7.8805320262625
ADAM9	10.6816870056667	10.2698517478667	10.335793717	10.6052261676667	10.399003506	10.316268285	10.472008293	10.3008593236667	10.3170325586667	10.49210542	10.4434261956667	10.746929073	10.2885800676667	10.5451823226667	10.3960446983333	10.438157496	10.4673504506667	10.473915165	10.0211589504	10.3759948736667	10.539610259	10.4838286396667	10.4307947466667	10.6259063083333	10.746929073	10.3117531456667	10.4079191213333	10.501385307	10.413456822	10.3912268646667	10.35686869575	10.0178027273625	11.033309673875	10.51889713975	8.633529424675	10.387556171625	10.710288882375	11.16184974875	9.8937626599875	10.023103535375	10.9402896525	10.5322571635	10.97745311275	10.375595999125	10.50549091055	10.310794805925	11.022088515875	10.640000271625	8.980675339675
ADAMDEC1	5.4058462461	5.5140612603	5.31163288756667	5.15846767426667	6.12582931523333	5.04150280953333	5.03267084756667	5.38297015826667	5.50413101516667	5.39178798986667	5.65226149553333	5.0102001031	5.27616089186667	5.3016084034	6.18829870223333	5.64238003096667	5.4125988482	5.71185528436667	5.556293853	5.59296954473333	5.85779333106667	5.39126485176667	5.77089757923333	5.39578131036667	5.3170223396	6.14601154326667	5.73874163633333	5.1016203562	5.80453945796667	5.20425187746667	5.9646832644625	5.826686805475	5.8394821047375	6.447253185525	5.504497784375	5.5616489886875	5.6942892074	7.7693463146375	9.2953909636125	5.9994216500875	7.137923681775	7.486377644525	6.5052598297625	6.5088388442375	6.0942572474125	6.77541437745	6.3808479786	6.2921882867375	5.4847206413875
ADAMTS1	10.6623018896667	11.7149059933333	10.285791461	9.87344722756667	10.1789451602	11.0916090646667	11.007731088	9.32760944363333	9.89647922533333	9.521200021	11.359014829	9.83517427446666	10.718964386	8.64820292796667	9.35711005533333	10.2533847173333	9.80494197206667	10.504180717	10.749876148	9.55774195983333	10.6302535386667	9.95236603403333	10.5634248416667	9.38988790503333	10.0534264243667	10.499730523	8.7630590438	9.58169574736667	9.58083136873333	8.7668435098	10.618058467	8.9291887521875	7.76005698445	7.5194933533625	8.2456278204875	9.7149125218125	9.18752918245	9.25666798355	7.5556690812125	8.413827943825	10.666896308125	8.8522105574625	8.9714030742875	9.495742380625	9.940759265625	8.3577007055625	9.3271743297875	8.4281735778125	7.99924433825
ADAMTS10	7.3896305084	8.0223573049	7.7315994104	7.4235677879	7.72903418543333	8.47363026933333	8.04500271473333	7.80448792766667	7.7615620136	7.6521170458	7.54607698136667	7.4919233799	8.57941115686667	7.5838228226	7.8185848395	7.7037430128	7.69012522696667	7.62170127236667	7.90131018963333	7.5413612207	7.42811859453333	7.4663940748	7.97131144206667	7.4181246598	7.47974290846667	7.5927019596	7.7028382937	7.78512570056667	7.41681138683333	7.86500226646667	8.1466710925125	8.0212475120875	7.71612100005	7.92984796765	7.7062330364875	7.7536667526625	7.66203785535	7.349996697875	8.2636066317	8.1277539193875	7.667388772925	7.4159904479875	7.5243686378	8.103974956275	8.0049119174	7.261398178325	7.495835220825	7.26344605085	7.69190361505
ADAMTS12	7.41703284576667	8.02788879076667	7.0970729988	7.33370800023333	7.63263986903333	7.1229291439	8.08757964763333	6.8878994306	7.2720859846	7.4802834352	7.33985493983333	7.63840460776667	7.31174271893333	7.32418532373333	7.3604599794	7.63458541233333	7.18571853643333	7.23731622696667	6.7122219245	7.04124987926667	7.4932533105	7.58404439286667	7.63643727306667	7.48530721666667	7.6377669652	7.42176434203333	7.0383722464	7.130249103	7.17186163273333	7.2544100444	7.2561646282875	7.9789712548375	9.5565836310625	8.745464336975	6.1211553335625	7.297541499125	7.4402075112375	7.1213549315375	6.9964383602	7.0694781661	8.184890532475	7.9907135426625	8.071805632125	7.121799022025	7.9912871837375	7.2908260047625	6.9848319233	7.0024924218375	6.6027693927
ADAMTS13	7.16130123133333	7.29654978123333	7.22474810286667	6.96370477683333	7.31484677003333	7.64843056986667	7.00070419303333	7.11181809113333	7.00026146573333	7.0127070586	6.96817742976667	6.98448300363333	7.33084260623333	7.04586629873333	6.7582067649	6.9625146866	7.01556561793333	6.96600174903333	7.43002619743333	7.06667747496667	6.99254296623333	7.03903918263333	7.005193456	7.0443846862	7.1210566043	7.05700262386667	6.96410142566667	7.1188967704	7.03789324753333	7.11434496243333	7.668544572575	7.7204494953625	7.0915550649	6.9307309449125	7.4647324383375	7.41770894525	7.29326565265	7.1370958328125	7.340011811275	7.5177433788625	7.0547609568	7.0789669155625	7.0313413023875	7.0783267200125	7.2060577452375	7.118915313525	7.020926254975	6.8540261029875	7.8349984287875
ADAMTS14	6.55616828606667	6.62285254803333	6.62940578466667	6.27590204856667	6.53788757323333	7.11817164426667	6.23856930726667	6.32783223793333	6.45313002266667	6.2226625601	6.4786621094	6.48517225583333	6.31627376876667	6.28431498213333	6.39021436366667	6.26194734576667	6.12349871	6.46932613053333	6.51335722603333	6.30944482486667	6.2472968102	6.32908781363333	6.35023527146667	6.36525109603333	6.31691729226667	6.23935500783333	6.3406654834	6.4630774339	6.11147742266667	6.41273835503333	6.791545432825	7.1414739787	7.29856582285	6.9022620976375	6.369543147075	6.5477576375625	6.3524190425875	6.52544993155	6.7484525799625	6.554629254325	6.71787890195	6.8234618842375	6.883239644775	6.7465604543625	6.671359765525	6.7619886279375	6.7107537388125	6.4879895389	6.8150317907875
ADAMTS15	8.02725472453333	8.46048123041667	6.9062218667	6.8667304356	7.5943982442	8.19080028543333	8.02602993646667	6.84424064953333	6.8375156562	6.77604331976667	8.0038813113	6.9189321994	7.40958719246667	7.01008570986667	6.72382527986667	6.80531595546667	7.0461030643	7.44373351733333	7.1985896429	7.01048243846667	7.31263403903333	6.99295177456667	7.30755545303333	7.06950217886667	6.8431175868	7.1841540495	6.79590102826667	6.84621920576667	7.19348497393333	7.05570556323333	7.1576093137125	6.8516243696625	6.4665137946875	7.3494092107125	6.2767819822125	6.970442086475	6.6643513858625	7.394318306475	6.646231859925	6.5256663322	7.9213366866125	6.5963771582125	6.5655989288875	7.1863366603875	7.183189749775	6.6325415134125	7.1247550606875	6.4215752541625	6.8186331927625
ADAMTS16	6.82001190183333	8.8883983931	6.05145594276667	7.06703500753333	6.55665435786667	7.051687781	6.69194593426667	6.41328139306667	6.49261585866667	6.4533366362	7.82867024746667	6.36433863643333	6.46099287673333	6.5108925343	6.34992955533333	6.31378925636667	6.51359338763333	6.55541051226667	6.8284484386	6.39331862133333	6.66951711966667	6.51428289406667	6.5676264603	6.55826301576667	6.48817733123333	6.48912181856667	6.21096340813333	6.42418901113333	6.44454933806667	6.40906747176667	7.033096724775	7.9505699157625	7.72905083895	7.2697345257125	8.0003059685	6.8544701278375	6.5423884034625	6.7742101728875	6.5681515216625	6.628518539675	6.724515181775	6.99480341075	7.15803372265	6.4443890393125	7.85111057165	7.0810277044125	6.4949017047375	7.006033694725	6.74916731715
ADAMTS17	7.36439579326667	7.16488196053333	7.50511954626667	6.9455264569	7.4031132698	7.90905706083333	7.5599481901	7.16314188643333	7.22810085606667	7.39881561593333	7.1841540495	7.32309498776667	7.79712505343333	7.08641335166667	7.24661636356667	7.5823787053	7.3937197844	7.18004231453333	7.48162438083333	7.4747148991	7.3392481645	7.13929044393333	7.55939704583333	7.54027592343333	7.45907605486667	7.12268956496667	6.9917206287	7.2120592913	7.7515040238	7.26444875393333	7.5892114877875	7.4044411838	7.0768293380625	7.1555185258625	8.899114763725	7.321349239375	7.2862661063875	6.865551686275	7.6187007665625	7.12843595745	7.2906036496125	7.178934186675	7.072029900525	7.5494583130375	7.2121323883875	7.1079335629875	6.9739152551125	7.021129655875	7.793553727875
ADAMTS18	6.50448300046667	6.97574777606667	5.65854808486667	5.95177790323333	5.2898525238	6.37968929613333	5.68001228963333	5.61631841656667	5.59832499816667	5.50673023863333	5.676981322	5.76105235413333	5.68455556236667	5.61081852926667	5.4260137875	5.20996405276667	5.44153202376667	5.60573217083333	5.8020391464	5.49245100026667	5.88669160213333	5.87567305556667	5.48240707716667	5.38246761946667	5.6477928002	5.66128473293333	5.77501128516667	5.59142565733333	5.65226149553333	5.56913299566667	6.97246971725	6.5345519185125	6.7955624759125	6.23219231365	5.8725888014125	5.4835088193625	5.941679960525	6.0713686943	5.762263005975	5.65740954285	6.16748312115	6.10272598855	6.265505397325	5.6007012307375	6.7926577031375	5.6667737841	5.88235333555	6.0672447502875	6.9033809661625
ADAMTS19	5.89145916306667	7.3536381244	5.50468006136667	5.7341298422	5.7832752705	6.11585969936667	5.7011955102	5.58413106603333	5.65196776393333	5.75176879563333	6.28297944076667	5.68682050696667	5.6060299238	5.67653182353333	5.69460922886667	5.62509218846667	5.6033445676	5.77204225856667	5.8963087717	5.6705963612	5.71281040506667	5.92087694803333	5.60770886743333	5.7494745573	5.6350135645	5.64267636933333	5.6047052701	5.5917290529	5.72143958413333	5.5989122391	5.818338143825	5.5054489016375	5.6466235160875	5.58892589805	6.598311066625	5.7869251251875	5.73244659305	5.6271666646125	5.5437622368625	5.949488419275	5.8699812651	5.7166442215	5.6197396933625	5.8900727093875	5.5793272138	5.545242774525	5.5770197570375	5.7638531506	7.943905955525
ADAMTS2	7.8934141477	9.39077698396667	8.011101834	7.69959588056667	7.85588576	8.96539300286667	8.15423253376667	7.66021272343333	7.9448635896	7.80853823026667	8.26954549163333	7.99483423233333	8.34107157386667	7.89676063853333	7.80571289063333	7.8485000292	7.79867537813333	7.75410291353333	8.02443418506667	7.94962878226667	7.91393529576667	7.8190154076	8.2475949923	7.85882794056667	8.1001979509	7.83064347903333	7.42750186923333	7.79620509146667	7.89577903743333	7.9177952131	8.2040432810625	8.3626427054375	8.814272201075	8.5172302365	6.9864710986875	7.8292734920625	7.77016099685	7.3273380995	7.44920823575	7.5416135311	8.085461735675	7.9582351862625	8.1468613743	7.82148974535	9.0546227693375	7.642223143575	7.46380405425	7.5291092038125	7.2372447907625
ADAMTS20	4.89663855243333	5.1058325449	5.10366942086667	4.97273782096667	4.90885575616667	4.91049766543333	4.87765062653333	5.05911121366667	4.88110925353333	4.9664820353	4.842064031	4.97629124323333	5.0128781637	4.91653447153333	4.90841434803333	4.8940014046	4.9585427125	4.8282871405	4.97689735093333	5.0477880478	4.8818460147	4.99415044786667	4.887427187	5.0241763433	4.96222399073333	4.91049766543333	4.9320047538	4.83118130366667	5.0241763433	4.83232696856667	5.0705875932875	4.99745241405	5.0614075363	4.794684267075	5.0903635143875	4.85687408445	5.0159838556875	4.8586432874375	5.0731900572125	4.97233700155	4.9591317295875	5.044741749725	5.0731900572125	4.8944375156625	5.0864581703625	5.0443732917125	4.924562239675	5.022960281375	4.9583722472125
ADAMTS3	7.2846480053	7.4696208318	6.54004917153333	6.9138938268	6.9468960763	7.12574615473333	6.21467151643333	6.40039639473333	6.38591341966667	6.51525368693333	6.9753770352	7.0559339841	6.3925352574	6.21215343463333	6.29743075376667	6.33435438473333	6.60678588553333	6.62835229253333	6.349666373	6.32758448926667	7.25877246853333	6.45414727526667	6.89879384043333	6.73608276046667	6.49682866726667	6.7443727175	5.77603335383333	5.99768559136667	6.66383228301667	6.3111565749	6.2230393469625	6.7543231010625	6.1424825012125	6.8544701278375	7.7758912027	6.6913258195125	6.342919552275	6.799202215675	5.9876021444625	5.9304834842625	6.9678636729875	6.31650626065	6.0775996328	6.5282879948875	7.26260905265	6.666230267275	6.5514015197375	6.292472404175	6.2549836576125
ADAMTS4	8.8482884725	8.87061611813333	7.6385752678	7.5748115063	7.25877246853333	10.9839019783333	8.8290788969	6.62761220933333	6.44868871366667	6.80649936996667	9.60707820266667	7.747069629	8.31527665453333	6.13864124616667	6.1086648146	7.5194007078	7.38730993266667	7.88991580013333	9.24222129183333	6.3744336287	9.3146819433	7.4885959942	7.62080065416667	7.50555032083333	6.9981966178	7.14241669973333	6.65970555936667	6.73078686396667	7.7102934995	6.1939108848	8.0575349391	7.6104460358375	7.0893075346875	6.577206784475	7.0353428065	7.98346221445	7.0183304071375	8.3595611095375	6.7797767997125	6.463093352325	8.922147893975	6.9448982119375	7.595115751	6.669748324175	7.571248650575	6.9205634415875	7.6553103268	6.909814184875	6.451967483775
ADAMTS5	7.14975341166667	10.0746266041667	7.02977433203333	7.75230480826667	6.97997999193333	5.55399354303333	7.02909468016667	7.04586629873333	7.33329439166667	6.65409059533333	8.28594239553333	7.4778773626	7.2952388446	7.00255028416667	6.8760546207	6.82643868136667	6.8021368345	7.46575036053333	6.69251267106667	6.7471916198	7.1355401834	6.79263564753333	7.2477737903	7.18060275716667	7.1589152018	7.11817164426667	7.3849159241	6.98557225866667	7.01392245293333	7.18004231453333	6.843481558575	6.4093223392625	7.4371248900875	7.3753185153125	6.1531740426875	6.5749579488625	6.4995623409375	6.1531740426875	5.9651576459375	6.880608505075	6.88854315875	6.9601449012875	6.964580905425	6.97066016195	6.7201576351875	6.1721064865125	6.7369424819625	6.4839478612375	6.1107545495
ADAMTS6	6.68382183716667	6.81173504193333	6.21215343463333	5.90078163146667	6.11863004366667	5.53652725213333	6.33139751746667	6.1210106691	6.48638742763333	6.3126057625	6.3031601906	6.07392218896667	6.0032670498	6.25208218893333	6.43845208486667	6.50517900783333	6.44566990533333	6.75721947353333	5.69936308863333	5.92540874486667	6.41574624386667	5.99167722063333	6.24198363623333	6.5273392836	6.61474054653333	6.098382489	6.42038078306667	6.3376409054	6.105335633	6.82024946216667	6.8125221312	6.1803591370375	7.08060743805	6.340552330025	7.0363521814375	5.9789132952625	6.0672447502875	6.165465331075	5.7673961460375	5.9400373399	6.5937362313	6.7829426765375	6.8475232005125	6.52159578205	6.5050186693375	5.6948691189125	6.390945851825	6.4479602158375	5.7914554297875
ADAMTS7	7.89503102313333	8.27111275993333	8.1260379473	7.7895645778	8.18493913013333	9.03528636303333	8.1108485699	8.10143653553333	7.95934014323333	7.85866349533333	7.92836666103333	7.88076462746667	8.55670468016667	8.19668273923333	7.95953313513333	8.08944590886667	7.98965636883333	7.8247128169	8.59427375793333	7.86836727463333	7.69940787946667	7.91093330396667	8.1260379473	7.69714150426667	8.07888924283333	7.9426652908	7.95791845326667	8.11063893636667	8.06243971183333	8.01391325006667	8.562052571775	8.820890116725	8.0016882657875	7.9215589761875	7.7538359999625	8.2153251409875	7.7793671429125	7.868995857275	8.0300250708875	8.1245331585375	7.9588694452875	7.8965285003	7.9986265897625	7.9797178923875	8.2067234397125	7.931424236325	7.7198346733625	7.510177522825	8.444487607525
ADAMTS8	8.13379039766667	6.9546845436	8.37000039423333	8.04833374016667	7.9758128962	8.74287513106667	8.69745203653333	8.06163681356667	8.01844789186667	8.3638414382	7.98592062	8.1087225437	9.08691720966667	8.28492949796667	8.28261349993333	8.10447265306667	8.30110772453333	7.9658653259	8.4637179374	8.11943818716667	8.08307027813333	7.84103965763333	8.34832862213333	8.10805946983333	8.28103713993333	8.4839522997	7.75386786466667	8.40109484983333	8.32597567236667	8.14705279666667	8.0038980424875	7.7648927927375	6.97066016195	6.7294869065125	6.850821840775	7.9666063845125	7.4883818030375	7.264706766575	7.17336990835	7.6297532141	7.3253517746375	7.0734971046875	7.0910772085875	8.0232655823625	7.355615288	7.108600729725	7.493394422525	7.4087217628875	7.6311653495
ADAMTS9	11.2676902776667	10.8477566406667	9.97375198966667	10.0540700277667	9.7338339488	11.8784800853333	9.91996583933333	8.78524134956667	8.7433430037	8.97992553713333	10.6281371113333	9.44745454783333	10.1649516421	8.08503314646667	8.3015318871	9.59200782776667	8.8195635161	9.17595720293333	9.72308006296667	8.47655344006667	10.2635420467667	9.6426364581	9.4380361239	9.04274841946667	8.8460841179	8.4776722908	9.27398675286667	8.69581683483333	9.1616904895	8.32299429573333	10.334752702725	9.0001604915	8.2086555839	7.73077479605	8.5422882199125	9.3762883424375	9.0088902473375	8.99965194465	8.02662159205	7.123785346725	10.368374180075	9.20605272055	9.024749863175	9.2742591977	8.8959789872125	7.26056381465	9.9862495658	7.6299471974125	8.1741912007125
ADAMTSL1	7.0402760982	8.2008837064	6.31476162276667	7.31958732606667	6.18772404983333	6.906481107	6.90312321973333	6.38771368666667	6.2423623085	6.24483618736667	7.8533588886	6.67933761283333	6.89030543963333	6.2769825459	6.78930851623333	6.52567208606667	6.25958396596667	6.4254708926	6.58448394133333	6.23404501273333	6.85121819176667	7.54590789483333	7.83767323476667	6.63970222473333	6.2179659048	6.66432671543333	6.4345631123	6.0029641152	6.18019620586667	6.2935284138	7.056494754575	6.5594314814375	7.0812162757125	6.454531699425	8.024128836375	6.4602413654625	7.0432415842875	6.4222660004875	6.156189996	8.4560910224875	6.8940623223875	6.232446378425	6.4470084906125	6.363070005175	7.4269305645875	6.1062761068375	6.3715276122	6.4965981185375	6.5731033205625
ADAMTSL2	7.9550438404	7.7100855033	8.05277746516667	7.40013197263333	8.069504722	8.63992265066667	7.91645364753333	7.9380343119	7.9148419221	7.80741033553333	7.6012996832	7.5943982442	8.21168174756667	7.96239627206667	7.76833427743333	7.659420824	7.79243752166667	7.88577599523333	7.9129594326	8.05179855023333	7.71256984063333	7.42100179983333	7.91410107606667	7.58573687873333	7.54095349313333	8.03506916366667	7.8138759772	7.8760008336	7.6521170458	8.30280917483333	8.7514897465125	8.2373867273	7.8832061587875	7.854990720775	7.3806949913875	7.9626668394	7.9582351862625	7.5673891603875	7.4235980629625	7.9746596931875	8.1424403906	8.15162067415	7.6597395956625	8.5144126295875	8.2327532768625	7.5467292070125	7.6037629187375	7.709530395325	8.60343255995
ADAMTSL3	8.74867324833333	9.1583540917	8.57218494416667	8.82536849973333	8.79403909046667	8.1784102121	9.04008162816667	8.66585524876667	9.09078334173333	8.69581683483333	9.57977437976667	8.60255533856667	9.07591168086667	8.70537195203333	9.0893656731	8.76023518246667	8.7055924734	8.69797547653333	8.64198576613333	8.5231177013	8.93132568996667	8.68998257313333	8.93183692293333	8.71969731646667	8.8087689719	8.6116214752	8.7378877958	8.92214387263333	8.74595534003333	8.62791064576667	7.726791858675	6.8887346445875	6.3518900752	6.041292536175	5.942978000625	7.6636925041625	7.5055609047	7.2695134341375	6.2790194987875	7.3960580766375	7.571441495425	6.7996621906875	6.4439372419625	8.3341226935125	6.6307686388375	6.4706514835625	7.633509951825	6.9406294644	6.3999200581875
ADAMTSL4	7.67300842606667	8.16305665973333	7.6892272949	7.96713980043333	8.16127335236667	8.37038046513333	8.00551161756667	8.4460816701	8.3072818438	8.08592425983333	7.87537307736667	7.98261022566667	8.08159756663333	7.7946718058	7.59310878116667	7.5933546543	7.27049345973333	8.00635999046667	8.28373387663333	7.58086169566667	7.95850273756667	8.3072818438	8.08757964763333	7.89114724793333	7.8190154076	7.75410291353333	8.0636338233	8.27288599023333	7.90770689656667	7.9403075218	7.686897695075	8.46100797655	7.744898217875	7.1178689956875	7.151999247075	7.9911046982	7.7849812507375	7.3424851954	7.0596379637625	7.456381034875	7.8100621759875	7.68470704555	7.4229096710625	7.642223143575	7.4772828281375	7.1515853285625	7.79131509364375	7.3402162849375	6.9314376354125
ADAMTSL4-AS1	7.7021769842	7.60229177473333	9.06474835073333	7.4076923529	8.23540903723333	9.02526569366667	8.32966098786667	6.6307248591	7.53160579996667	7.71776040396667	7.845029513	7.19702231083333	8.36430543263333	7.39006428716667	6.78584842683333	8.28923343023333	7.242321984	7.315091308	8.13876969023333	7.49036614096667	8.00719275473333	7.03983337083333	7.75250307716667	7.0204753558	8.20671609253333	8.05900570553333	6.98428517976667	6.83568528496667	7.4353192807	7.26565510423333	7.8761367142625	7.75481851695	6.6375086069625	7.1381243348	6.610593575225	8.7506923080125	7.2094388067875	7.577331691975	7.8942499994875	7.4690628290625	8.0045088112	7.083883047075	6.933839684725	6.963088053475	7.5688809275625	6.578824180375	7.1684769689875	6.915447038425	7.123203653025
ADAMTSL5	6.574059391	7.30705936753333	6.83689958253333	6.67011690143333	6.71970300676667	7.3667095343	6.70192515056667	6.7907898108	6.61195817006667	6.69093375216667	6.96600174903333	6.76931796073333	7.08787406276667	6.83331273403333	6.53607050573333	6.52057126356667	6.68945968943333	6.63283241586667	7.15685173673333	6.83092198363333	6.6653610229	6.6884992917	6.8431175868	6.55616828606667	6.6828063488	6.72690820703333	6.55665435786667	6.5328030427	6.75556785256667	6.78954434396667	7.3753185153125	7.0058041453625	7.098598682925	6.8997474968125	7.6521530866625	6.8940623223875	6.7211935282	6.718967205325	6.9866690576375	7.08852365015	6.997054892775	7.1807400226	7.1391582727	6.55440664885	7.141692739725	6.9826746047125	6.878399181375	6.9590860009	7.288551300775
ADAP1	7.36592864993333	7.15509899456667	7.75386786466667	7.52968096723333	7.87272410393333	8.07730209026667	7.52653031346667	7.77494111046667	7.71558858546667	7.8213952701	7.6392026265	7.315091308	7.86964276626667	7.60781475706667	7.60911432906667	7.6203619003	7.71965724623333	7.63360940613333	7.9143038272	7.7755670865	7.65751608223333	7.9409400145	7.90561623566667	7.7642190138	7.56746115683333	7.67130947116667	7.58141223593333	7.6802714189	7.80836143493333	7.66125262573333	8.194420743	7.8032411932875	7.92173718205	7.5511389672875	6.5347729683	7.6039619445625	7.7068608641375	7.3701430678625	7.377757704225	7.85111057165	8.1088641702625	8.0586410998875	7.7038774609125	7.3127790510625	7.7242313146625	8.0600252628375	8.46885569095	7.8126165927	7.5792215884125
ADAP2	8.1623433113	9.08057950336667	8.0097671191	8.35872996653333	8.53493487036667	8.39702313736667	8.39567524593333	8.27320467633333	8.39274853063333	8.5521060307	8.55502681723333	8.56334775296667	8.42161715833333	8.48723754883333	8.3942632675	8.07978340773333	8.42725334173333	8.72190475453333	8.05420495666667	8.2916276295	8.61727520616667	8.7749368667	8.59519583386667	8.5800996462	8.20762001673333	8.7246748288	8.59448798483333	8.64956280393333	8.44068800613333	8.7841925303	8.49550613165	9.521584427375	8.6443600654	8.937806785125	7.6855031431	8.34339569213125	8.325083005425	8.644595253525	9.713476765175	7.732521635325	8.729120850575	8.820619857325	8.9174737691875	8.549220085125	8.5693816542875	8.510076558575	9.2003399968	8.6312331438	8.1238721668375
ADAR	9.5956100782	9.51590471256667	9.63730853403333	9.7448795636	9.90323101706667	9.788375473	9.7613993644	9.96868270263333	9.91558389633333	9.9248626393	9.7840539296	9.743321705	9.8055293083	9.8643253645	9.89174229326667	9.6852537473	9.80765326823333	9.77911602643333	9.61588509883333	9.89456663126667	9.9090952235	9.72276124956667	10.1278154367333	10.0923311226	9.6342250824	9.94956226386667	9.843980662	9.73649187086667	9.70678113296667	9.91459093093333	9.5668682813625	10.631785190125	9.90836622725	10.4789570797375	9.9735618113125	9.7158887744125	9.7158887744125	10.886228597125	9.8769645690625	10.4801787850125	10.3097848414875	9.8820176480625	10.2601653458625	9.7651888371375	10.2816754584875	10.014152587375	9.8468880414875	9.6648479223375	9.9747627971625
ADARB1	9.1896246592	8.5905849139	9.51045341486667	9.07591168086667	9.28814903893333	9.72276124956667	9.5724202156	9.4201836585	9.36374279656667	9.3403422038	9.27031008403333	9.21000868476667	10.1447324114	9.35423879623333	9.47325932186667	9.30023260113333	9.2817859331	9.27891435633333	9.08393017453333	9.4073989551	9.41719640096667	8.63925180443333	9.67376127243333	9.2835584322	9.42383451456667	9.50282882053333	8.98170070646667	9.59450003303333	9.2170725187	9.4007568042	8.9920528531	8.404845631075	8.6080737113625	7.9359644472875	7.3830866217875	8.8902870655125	8.4364121556125	7.9263137996	7.7807631790125	8.243627154775	8.405847060675	8.1424403906	7.9836744427625	9.6162344098125	8.981575429475	7.6291467189625	8.3201061129625	8.09355539685	7.440569061025
ADARB2	6.95437728566667	7.1792607943	7.0874378204	7.0033380349	7.11488451963333	8.00089182863333	7.03586285913333	7.28564682013333	6.95956252413333	6.99420905113333	7.01935593283333	7.17661410976667	7.57524449033333	7.03400038073333	7.12826784463333	7.15384952236667	7.23753503163333	6.8892398516	7.6853178025	7.02450917556667	6.82621946333333	7.1172328154	7.13763578736667	6.84683737756667	7.02925729743333	6.7986870448	6.9937399704	7.44408919016667	7.19900267916667	6.82772777876667	7.5678591847625	7.2138294041125	7.0321757435625	6.9715020179625	6.6749679505625	6.994580501325	7.0866129815875	6.809104192275	7.1915601194	7.7355543852	6.890921926475	6.7895007669875	6.9619964241875	6.9002139985625	6.9954596817625	7.252124387025	7.068798923475	6.802585142825	7.4978783250125
ADAT1	8.3401551565	8.62571525576667	8.29208812713333	8.9439265886	8.522023646	7.86045686406667	8.3268637657	8.4975891749	8.4187481881	8.4310091018	8.48638467783333	8.8058154742	8.2008837064	8.3818216642	8.61441332496667	8.47363026933333	8.4670485497	8.40330940886667	8.0807767073	8.6976912498	8.91637913386667	8.73545700716667	8.37568502423333	8.78749284746667	8.61884791056667	8.54715054833333	8.78189198176667	8.2935727438	8.69488245643333	8.7033492088	8.1871552944	8.3872093200625	8.7723199128875	9.18752918245	9.0042591810375	8.6378043890125	8.6613404035125	8.7076926231625	9.171881020125	8.5507634162875	8.562052571775	9.0626165867125	8.6328588724125	8.6471845984625	8.926745176325	8.0590750157875	8.60279885525	9.272607231125	7.9918065429
ADAT2	8.45535055803333	8.0923698902	8.39613854083333	8.23812952036667	8.5493248304	9.26059551243333	8.4980847677	8.28327875143333	8.16442461016667	8.0807767073	8.12914058363333	8.24044965116667	8.1480571429	8.09800553323333	8.07955574993333	8.18791790003333	8.0820065499	8.62952372233333	7.39627726866667	7.96239627206667	8.18922090523333	8.40825338356667	8.19120143253333	8.3474230766	8.08996834756667	8.1794646264	8.86624943423333	8.45717515936667	8.45279159553333	8.08757964763333	9.0168228984375	8.0584468424375	8.5693816542875	7.8025084077875	7.90454880595	8.8486072421	9.059824907775	8.750952482225	9.15837844605	8.1571319818375	8.1363176465	8.742946112175	8.507580316025	9.43006086345	9.1564640998375	7.843450486725	8.8550119042875	8.2186548353	9.2688212394125
ADAT3	7.70884280203333	7.79114627843333	7.91373316446667	7.55956845286667	7.73504188853333	8.4191152891	7.75977338153333	7.8760008336	7.92868371013333	7.66750562993333	7.58532176016667	7.49287657736667	8.03870075543333	7.63627403583333	7.44771118163333	7.6759297688	7.59970825513333	7.58990333873333	8.37610095336667	7.81427742643333	7.53187257443333	7.72098541256667	7.8017122587	7.74358479176667	7.5176908653	7.58748687106667	7.63015683493333	7.67467857996667	7.8920979023	7.50089495976667	8.5009687066	8.2344897508375	7.6467917621125	7.5301820099375	7.4528254568375	8.07469220165	7.9893499553125	8.085082966075	8.2725426316625	7.977037942375	7.796395128975	7.8330165386625	7.6182903945875	7.6704805314	8.110301423025	8.0570304453875	7.654914546	7.6920842826625	8.4917878388875
ADCK1	6.60809384973333	6.62102691336667	6.8584192594	7.01712926223333	6.840624857	7.51331356373333	6.6870376905	6.7471916198	7.0232380709	7.04897247953333	7.02759337423333	6.9632274945	6.6399211406	6.82949584326667	6.78954434396667	6.70870647436667	6.7617443402	6.67247366906667	6.6303077857	6.96506586073333	7.08681694656667	7.33811955453333	6.99674871763333	6.92146539676667	6.87086273826667	7.04690392813333	7.19098571143333	7.09976622263333	7.05521976146667	6.77165304816667	6.6389339268625	7.17833021285	6.790591067075	6.668680614275	7.4838107944125	6.83353816865	7.0473581790875	7.1444755315625	7.06566388015	7.0976508080875	6.8924613714375	7.0172664105625	7.31355652215	6.971308404225	7.227637594925	6.7800261021375	7.0029026806	7.3273380995	7.3937686026
ADCK2	6.8081009388	6.51737068493333	7.16927455273333	7.10458916023333	7.1601095677	6.3960331281	6.75674691203333	7.3771139304	7.15509899456667	7.10253372203333	6.82099709513333	6.70283686333333	6.80601332976667	6.97400283816667	6.78413662906667	6.97618284233333	6.84683737756667	6.90102386483333	6.6880241235	6.9625146866	6.7968458971	7.2228288651	7.06618188226667	7.17751762073333	6.97190009753333	6.95324975646667	6.79939907393333	7.02431704203333	6.8631566047	7.0484983445	6.462608253975	6.818413913275	7.4948184788375	7.310617446975	7.2463767111375	7.080410844125	7.029741239475	7.5663230419375	6.738064420225	7.2883706331375	7.1247550606875	7.308827883	7.0897738516375	6.883659631075	7.574289929875	7.3609781622625	7.4653106927625	7.394690960675	6.977027428175
ADCK5	7.24684810646667	7.5694402377	7.49036614096667	7.21830180486667	7.2359548092	8.07677143416667	7.26306522686667	7.391240883	7.2268356324	7.4055195173	7.30248594296667	7.26058025366667	7.4613653659	7.2568744659	7.1197402795	7.38283936186667	7.27741214423333	7.2034762859	7.70518784516667	7.30028050743333	7.09913449286667	7.29201308893333	7.45324409803333	7.137856849	7.21702245086667	7.19390494026667	7.2846480053	7.26477292373333	7.46252684596667	7.49568792983333	7.8212805270625	7.723847329625	7.5206833065125	7.511782568675	7.2370388626875	7.4476316452125	7.5133997083	7.8182444095375	7.4191438257375	8.0390935480625	7.4850610434625	7.216687709125	7.76005698445	7.404679805	7.779559797	7.617134803475	7.4692585766375	7.9501861453	7.9539143621875
ADCY1	6.56568973856667	7.1386702855	7.07918777466667	7.09767079353333	6.9306535085	6.95324975646667	6.75844566016667	6.90856655443333	6.75897981316667	7.0443846862	7.07615408906667	6.74105962116667	6.9604529222	6.78000683773333	6.6747881253	7.2688042005	6.7867215157	6.91267264683333	7.25007368723333	6.85144147883333	7.0446192265	6.80951232906667	7.12183904636667	7.1456019719	7.10253372203333	6.93184213636667	6.46161659563333	6.74366129233333	6.9760059834	6.65432256066667	6.9514299809375	7.3177989124875	7.29428700805	6.7418890178125	7.006033694725	7.3458396852	6.9483533858875	7.096998691525	6.5324166954125	7.2077066421375	6.848913461	6.873025315975	6.870752823375	6.5935293853	6.784610802	6.9544813573125	6.7152750730625	6.6091068625375	7.055657648975
ADCY10	4.95001276336667	5.00250329966667	4.77064005533333	4.9342225074	4.81877557436667	4.99270199146667	4.99058470736667	5.0712644259	4.92416998553333	5.04191031456667	4.87359973586667	5.01245466876667	4.99935096103333	4.96924699143333	4.88423736883333	5.04483424826667	5.03094724023333	5.1109536013	5.0070718924	5.1063289325	5.0109077135	4.7882653237	4.93313393603333	4.9237181188	4.91747476266667	5.05810612043333	4.95238258046667	4.91811784103333	5.02722395256667	5.2837355932	5.1239162206875	5.2841299891	5.067549693575	5.349658483275	5.280858892175	5.1605860769875	4.9595074712625	5.0250249564375	5.10942350025	5.896619611975	5.126698374775	5.1028885185875	5.06535868045	5.1891004264375	5.042940187475	5.0614075363	5.0468430459625	4.9907252967125	4.99308740495
ADCY10P1	6.23736778893333	5.09248358413333	6.44958639146667	5.92452994973333	5.91147391003333	5.47305011756667	5.98081370983333	5.96383984886667	6.0464389961	5.96624806723333	5.87852360413333	5.96114074386667	5.76561875343333	6.07493629453333	6.68570982613333	5.9575378576	6.25658880873333	5.6836716493	5.362545379	6.03055510526667	6.0366181215	5.7081312021	5.8389782587	6.4270775636	6.44069487256667	6.41880847613333	6.1245298544	6.66239843373333	6.2935284138	5.86363506316667	5.9641815722125	7.206456488375	6.6563364863375	5.983960580825	7.314770090525	5.794199299825	7.1491020918125	7.4810205340875	6.9551147162875	5.6309433222125	5.7215906560625	6.663851505525	6.2765294313625	6.7800261021375	6.83149008155	6.1447588979625	5.217968100275	6.16372400525	5.4763326882375
ADCY2	6.47369079586667	6.2992497126	6.9124334017	6.4961432298	6.57513929996667	6.6140897115	6.42125654226667	6.68140745156667	6.799675862	6.56176018716667	6.7660837332	6.2964862188	6.8643242676	6.6130456288	7.30089411726667	7.1589152018	6.52528421076667	6.50399524376667	7.3180572511	7.13623444233333	6.35824921926667	6.29944826766667	6.59459169706667	6.27618605293333	6.6271209241	6.46898795763333	6.63572610226667	6.77725013106667	6.4545162201	6.9271899542	6.92317903645	6.5159432232125	6.844599849	6.785502058325	8.61274954075	6.695642817	6.5201343774625	6.1161783039125	6.348125916725	6.2999453664	6.6015763104125	6.7528281391	6.4377747536	7.11180551055	6.7679697633	6.3043585300375	6.5401160299875	6.7010176599125	6.340322041525
ADCY3	8.50369545626667	9.6285994848	8.58178418486667	8.6644268036	9.11483968106667	9.32643642423333	8.8444361051	8.4700894674	8.4573815664	8.19364477796667	9.11423505153333	9.1981486002	8.85636510843333	8.31824725466667	8.89948304496667	8.6999830246	8.42823648453333	8.78098745346667	9.10314744313333	8.5014037132	8.4917078973	8.44865887973333	9.08910630543333	8.81898438143333	8.64729763663333	9.12918176653333	8.8365914981	8.9354642233	8.98396463393333	8.35623477296667	8.5276352048375	8.4004826664875	8.0249060452625	8.3658115387125	10.179992366175	8.5645637392875	8.1310530484125	8.925943648825	8.073245829325	7.7807631790125	9.025007617475	8.5412356614875	8.6978414536125	8.488820135575	8.6525319577	8.710285222525	8.923211169225	8.5341049194	7.7032804071875
ADCY4	8.27376457846667	8.62747364046667	8.9505945206	7.94747757913333	8.54375413263333	8.97385807033333	8.52090066266667	8.50973669683333	9.06617638276667	8.5535238584	8.33224608103333	8.2668125153	9.53711109153333	9.00196339286667	8.78718849826667	8.8170102437	8.9640787124	8.6692890802	8.06930168466667	8.91021984418333	8.65449349086667	7.9210484982	9.13345200226667	8.38446356456667	8.89448661796667	8.62555046086667	8.37293202083333	8.687192885	8.3731598855	9.0135772387	8.58894573455	7.875322484975	6.95099486115	7.2603484928625	7.32330622075	8.0848906934125	7.7169745147	7.5802607178875	7.126573169275	8.0638180553625	7.830156505175	7.5556690812125	7.5004530071875	8.58265841005	8.244031632025	7.376525449725	7.817826277	7.166276037675	7.46888257265
ADCY5	7.1133942763	6.7998537858	7.1710112731	7.084608841	7.09329713183333	7.12333811126667	7.01599510506667	7.14306896523333	6.9880421003	7.07158101403333	7.19348497393333	7.07943317103333	7.66601430576667	6.62519497876667	7.2109123548	7.49175615303333	7.19835294093333	7.07615408906667	7.56082448963333	7.0886180559	6.94074196816667	7.13605442053333	7.49233783083333	7.12080809283333	7.2132398288	7.30180331866667	7.25259092656667	7.65907699266667	6.90333987873333	7.3048811436	7.9912871837375	6.921364730625	6.6131495416	6.7482294739	7.9059674978125	7.0677750588	6.7640575707	7.0859980881	6.5953770518125	6.9577897787375	7.4275867462	6.8479636967	6.8342400789625	7.321987056725	7.3611803412125	7.180123770275	6.8493087053375	6.889404356475	7.2891809463125
ADCY6	7.807899189	8.0403073469	8.5358944575	8.1433771769	8.2922650337	8.75500380196667	8.24545650476667	8.38203907013333	8.32276134493333	8.30528837846667	7.9461218675	7.9386365255	8.49085073473333	8.14723774603333	7.83788714413333	7.96771294273333	8.16805000306667	7.89754986763333	8.1929601987	8.2271821975	7.85521222743333	8.33415422433333	8.40482848476667	8.08423911736667	8.07803233466667	8.13677193326667	8.17557029726667	8.33506387073333	8.1229569912	8.16376876826667	9.129306054125	8.58477659225	8.43557641505	8.27687222955	7.6326185106875	8.3826404094375	8.0575349391	7.95261988635	8.4621158361625	8.687129187575	8.098811936325	8.1189804255625	7.8775942563625	8.1430277705125	8.635251009525	8.4455362200875	8.2223821520375	8.5148528455625	9.845680832925
ADCY7	8.26381553006667	8.08614368443333	8.57459863026667	8.4771064441	8.74241313946667	9.0898309708	8.68883937193333	8.86624943423333	8.67574733093333	8.46059303286667	8.51956322986667	8.4573815664	8.8202235222	8.63048505793333	8.34430669143333	8.35643879576667	8.36408077866667	8.67399069473333	8.22089268373333	8.50842631653333	8.39567524593333	8.68345101683333	8.70606905613333	8.42661259966667	8.15881824496667	8.89733451203333	8.61073713303333	8.7965721129	8.75148296363333	8.3084337554	8.5476407528	8.717552936075	8.884418272975	8.12852145435	7.03173161745	8.58382937915	8.982085430575	8.4546083808125	8.2913181304875	10.368374180075	8.7596951723125	8.5956359506125	8.4313905834125	8.5129241704	7.959059298	8.414842915525	8.7045878291125	8.7709241271125	7.7954461931375
ADCY8	6.28598531086667	6.38292771976667	6.75978910133333	7.15618050886667	6.9499639193	6.5918724696	7.1273768108	7.15215986573333	6.77141124396667	7.14669108393333	6.63847114243333	6.8659640312	6.60859584803333	6.59872357046667	6.20373177523333	6.8165269057	6.67560544013333	6.14711346633333	6.90563209853333	6.36600936256667	6.75132675173333	6.76328813226667	6.6374754269	6.76955331176667	7.11274778046667	6.79850648246667	6.4888649463	6.78063882196667	7.00070419303333	6.57761638963333	6.3046396792125	6.201744163025	6.201266431775	6.045010620325	5.9532644510125	6.51741179824375	6.057431644175	6.10272598855	6.210418200475	5.9738323331375	5.84675985575	6.1102107405875	6.11048325895	5.99294089675	6.1112123251375	6.159420359125	6.0696988642	5.8913113116625	6.310176110325
ADCY9	8.54169263843333	7.9243609746	8.83317448303333	8.90204073596667	8.78368145626667	8.3249785106	8.86326834346667	9.1444789886	8.94287360503333	8.97918224333333	8.5535238584	8.70244404466667	9.01787926356667	8.77918478646667	8.65149437583333	8.64820292796667	8.6385329247	8.59496116636667	8.60862814576667	9.03822390236667	8.3249785106	9.09966751736667	9.0526073139	9.0347223282	8.87882204066667	8.87150147753333	8.91676387773333	8.98417781193333	8.91532942463333	8.8077542623	8.0028903544	8.0640386045875	7.4838107944125	7.9061888515375	7.8666385174	8.6462939977625	8.912728977175	7.7914367914125	8.570087850075	9.70359152555	7.75970402365	8.6921324610625	7.7171296418	8.531867277675	8.5146229505625	8.484398913375	7.831959509875	8.3970672488125	6.63963790535
ADCYAP1	6.52511208846667	6.75175695416667	6.05040024116667	6.55293067296667	6.29173377353333	7.28547368046667	6.26707913076667	5.9890135288	6.14276792206667	5.91661179866667	6.87311929056667	6.36894528066667	6.3458642483	6.04897758163333	5.9068010966	6.01453148523333	6.80976465543333	6.38612604143333	6.23263785046667	6.1603509744	6.6211925984	6.05618473696667	6.71908542306667	6.2964862188	6.7837113222	6.21070286436667	5.9853657087	6.25787069006667	6.1914500395	5.94212478	6.3414568901	6.199248546375	6.1305079401	6.1841752528625	7.944682359725	6.2699668169	6.409572166125	6.2431137502125	6.2005531310375	6.042309021975	6.7221650779125	6.2575526833875	6.466801196375	6.23151786925	6.531994825625	6.2545357525125	6.1308025657625	6.2639863729375	6.5626640498625
ADCYAP1R1	5.7687817573	6.54242912923333	6.02357185676667	6.32064466476667	6.0002349218	5.81816504796667	6.54682111743333	6.0948313077	6.01426296236667	6.33780527126667	6.93130992256667	5.9533877532	6.56521738373333	6.45943209333333	6.1139944712	6.11585969936667	5.8432374478	6.08319304783333	6.64336965876667	6.16198101046667	6.3259126186	6.4386830648	6.75111061736667	5.9978856563	6.27318275766667	5.99719694456667	5.8212597529	6.33514568026667	6.04335177743333	6.60031208993333	6.2218081832	6.0762174129375	5.7994298040625	5.86250578165	6.0115389227375	5.7415098429	5.991941791775	6.1343261123125	5.7722928583625	5.90120161775	5.799146866875	5.8662770391	5.84308779245	6.0076818764125	5.932403200875	5.979668068875	5.9424346148875	5.73831616045	5.868976640725
ADD1	9.44495579396667	9.4643650372	9.68658040366667	9.45369265883333	9.72821575796667	9.70640608473333	9.62095174793333	9.73426122663333	9.85297091803333	9.63122777943333	9.52984472906667	9.2292579969	9.98748143523333	9.40438512163333	9.6606301308	9.54754250843333	9.57977437976667	9.47420504886667	9.71991071706667	9.7859905562	9.4270552953	9.45089178086667	9.87305390053333	9.568887488	9.73683096556667	9.57115319563333	9.59696528116667	9.796996212	9.55194390616667	9.74692014043333	9.2563314438375	9.8591523647	9.0563506126375	8.7548591733375	9.4842279672625	9.282972586175	9.191572046275	9.3439808845375	8.855525243275	9.4758868456	9.4090764284	9.3347805381	8.83335798975	9.643525719625	9.4183925389625	9.3271743297875	9.1384385228125	8.87639167305	9.7824031829875
ADD2	6.2901558558	7.7356696764	6.61195817006667	6.37863620123333	6.3376409054	6.85869216916667	6.32661034256667	6.48496098523333	6.29518008233333	6.42793850893333	6.44840305653333	6.62596836096667	6.97658678696667	6.37125503223333	6.35797670683333	6.28647611926667	6.3942857582	6.26269001966667	6.0059106985	6.2769825459	6.80233581856667	6.18062837916667	7.16392232573333	7.09976622263333	6.9618359089	6.34920784633333	6.34170767466667	6.17332358346667	6.59479403496667	6.6121409735	6.591962635575	6.0205776988375	6.0220869362375	5.90706168415	6.084224176425	6.51387583015	6.0678455889125	6.437291240725	6.165465331075	6.5757028461	6.610350912825	6.477986902	6.1167555689625	6.33010433915	6.6110441029	6.33286406995	6.259359389575	6.1452925800875	6.901371240625
ADD3	9.54399785993333	10.703004265	9.1361191433	9.519923083	9.36848627726667	8.8177243233	9.6478445053	9.3475898106	9.31598326363333	9.323688984	9.91365671186667	9.5489699999	9.27151028316667	9.77629105243333	9.96302305853333	9.5134063721	9.56324303946667	9.4574961026	9.2532244046	9.31106828053333	9.53500165933333	9.1450366974	9.2573203405	9.4431812286	9.44810775126667	9.75481920236667	9.48514642716667	9.41558669413333	9.43691199623333	9.72872746783333	10.1498794912125	9.1041233181625	9.6840243101125	9.1944161773	10.994638919375	8.8114626527375	9.0039502144	8.9993743777375	9.2510121345625	9.3560050129875	9.89901905055	9.0857143402125	9.899547052325	9.2456248521875	9.6862294316375	9.2718992113875	9.6799768329125	8.8617419005	10.4231617089625
ADGB	7.47005659743333	4.56533850033333	6.80552026426667	6.4205792586	4.99476041793333	4.96081134473333	6.0796164354	6.8319508552	6.1266518115	5.4263481934	4.69539165503333	6.45293300946667	6.04131291703333	6.35497484203333	8.245247968	7.5230851491	5.60573217083333	6.48473631543333	6.941279904	7.7294297059	5.427101612	5.13917900726667	5.17362300546667	6.08692561786667	6.3606696129	5.80622385343333	7.23059102696667	6.90127711293333	4.99966354376667	6.3696204027	5.45402328965	4.9249601364	5.735125249625	4.9652620077875	6.12866374255	7.1013851881	5.728955400025	4.9529523909625	4.9126885056625	4.7434529364375	4.4929804981	4.5151062905625	4.5369271873875	7.587566739375	5.10452688335	5.4117920041375	5.4568781852875	7.1130219757375	4.8324860215375
ADGRA1	6.26651384033333	7.0196430843	6.65255691216667	6.5680436771	6.7244552454	7.00577649275	6.62035250656667	6.9097985108	6.75413621276667	6.59501158396667	6.6958297888	6.6804633776	6.67933761283333	6.69367438953333	6.58138604163333	6.52715582843333	6.51615584693333	6.58519117036667	6.97658678696667	6.6585473061	6.56730389593333	6.69318215056667	6.67335836096667	6.39528028176667	6.57237157823333	6.5522177855	6.5627606074	6.5700419267	6.66164848006667	6.651963393	6.9912321984625	6.8425523638375	6.763323986525	6.6149408221625	6.550956183675	6.8414062380875	6.65247386095	6.6098680317625	6.870056593375	6.8750272512375	6.85892934205	6.6772349953625	6.5555784642875	6.441125535925	6.696256756825	6.69552628995	6.554204177825	6.5985567390875	7.3255298256625
ADGRA2	7.76197915073333	8.8177243233	8.14517933526667	7.76809302973333	7.95934014323333	8.24697914116667	8.30216248833333	8.1585839589	8.2295933405	7.9226260026	8.5405150732	8.26404638293333	8.8709615389	8.07607754073333	8.1301857312	8.22303756083333	8.05516400343333	8.09199558896667	8.6300069491	7.97658702526667	7.97637033453333	8.10673095396667	8.63992265066667	8.06530432706667	8.25251420343333	8.0770044485	7.88273248663333	8.17898842493333	7.93418618836667	8.18708690013333	8.2082605242375	8.1733108878125	7.989717918625	7.77345893975	9.427892339225	7.986136609275	7.7558061957	7.4731256604625	7.2475521504875	7.6864818096	8.2743989706125	8.1390703797	7.647583925725	7.7518953025375	8.7514897465125	7.63157187105	7.60553052425	7.5017871678	7.7781621575
ADGRA3	8.3395370484	8.37800566346667	8.76628004713333	8.42236560193333	8.0180753231	8.61663020446667	8.25997899373333	8.44680840186667	7.9955644448	7.87996927896667	8.40210466388333	8.3110174497	8.19474029536667	8.0801015376	8.28813276293333	8.47836233776667	8.00089182863333	8.4337433179	7.79130911833333	8.12072184873333	7.97320942886667	8.49218209583333	8.22303756083333	8.12182370816667	8.23120152153333	8.75197203953333	8.91034498213333	8.10231291456667	8.01932231586667	8.07955574993333	9.3509431481375	8.828096592425	9.501136994375	9.28130704165	9.7316995740125	9.1589499712375	8.356540811075	8.974266970175	8.3158936619625	7.8034223794625	9.27749016285	8.2069158673375	8.9374679804125	9.382826530925	9.8876028894125	8.539519429225	8.7504350781375	8.6474310279375	9.3805542468375
ADGRB1	6.7438677629	7.3033936183	7.23399953836667	6.75623772943333	7.0956943671	7.70040121083333	6.99519429203333	6.9113173326	6.9239319483	7.02884612076667	6.8827873866	7.00405144686667	7.23039202686667	7.00118048983333	6.81694711043333	6.79419264796667	6.9359352112	6.86870551116667	7.294502147	6.96473650933333	6.83869002663333	6.87986176806667	7.0166942596	6.90224663413333	6.96731910703333	6.92092281983333	6.80252512303333	7.14137261703333	7.0258264701	7.20265329683333	7.649181872575	7.6198145151	7.2457377374375	7.2593301593375	7.2807048321	7.2426112353875	7.1499516964125	7.1318258226125	7.29856582285	7.3370585561125	7.112621492125	7.0432415842875	7.2237039208625	7.1410608709125	6.997260576575	7.39451867935	7.075748378075	7.0371269047375	7.5661418080625
ADGRB2	6.9297024885	7.12944251693333	7.12312579153333	6.66280887923333	7.10253372203333	7.58340803796667	6.9267000675	6.89677017526667	6.873783048	6.63970222473333	6.8328653495	6.98363849316667	7.16392232573333	7.04124987926667	6.93009328836667	6.9229773522	6.8363348961	6.78713757196667	7.1578310013	6.9346809386	6.69491378466667	6.74284922283333	6.9455264569	6.79124755866667	6.84937682146667	6.83071953453333	6.9239319483	6.8969309966	6.88838618603333	6.8371356964	7.2955041468125	7.65337592365	7.453063857575	7.1235727787	7.5526235699375	7.5076087773	7.0113671481375	6.9331297099625	7.2684316993125	7.377559584375	7.0302950978375	7.063827824575	7.1652195155375	6.9481165289875	7.4654648244375	7.5990790248	7.0947182953625	6.9813121378	7.1375335991
ADGRB3	6.77725013106667	5.48513987866667	6.81800640426667	7.1137508551	6.87411750156667	6.30528370536667	7.37526758516667	6.20328793526667	7.02431704203333	7.35698089593333	6.90243193306667	7.06796205836667	6.9677506129	7.03983337083333	6.95539994246667	6.9471216997	6.80272483826667	6.95390605926667	6.39796690943333	6.59416251176667	6.69061423933333	6.72908423726667	6.9627837976	7.0196430843	7.35927607213333	6.7546106498	6.19764943126667	6.61978724806667	6.514524889	7.23022246363333	5.46189312935	5.6063458025125	5.967339408425	6.5572781324375	7.3568690419	6.425137311225	6.6635954558	5.7389871299875	5.40865689515	5.89194467665	5.7047661841375	5.4397922813875	6.580657792075	6.7112796425625	5.74314618705	5.5237290740375	6.208150315275	5.8834355712	5.1810422777875
ADGRD1	9.08448940916667	9.79060398733333	9.4073989551	9.5907758713	9.2142889976	10.1362529125333	9.62616020853333	9.4178220431	9.4936206817	9.31435737596667	9.48552246093333	8.97171465553333	9.4374827067	9.06882778806667	8.97992553713333	9.10886205046667	9.33008136756667	9.23302466076667	9.44495579396667	9.62173900603333	9.0135772387	9.6117476146	9.54672447846667	9.37771422063333	9.0515819549	9.2784781456	9.36556749346667	9.30168085096667	9.49021472926667	9.08189274466667	7.6753947138875	8.4131647825625	6.6076545715625	7.8743479787625	6.5401160299875	9.233364701275	9.7190392613375	7.8691705822875	7.0620855153	9.0632217169	7.7842213630875	8.0640386045875	8.1617309570625	9.159503602975	7.7952329218375	8.757128167125	8.2568796396125	8.1514506935875	6.498499894075
ADGRD2	6.74247570036667	7.1063346226	6.94501597096667	6.82402267456667	6.90421628956667	7.15483725866667	7.01028383573333	6.79397872293333	6.75284800523333	6.8088414352	6.76931796073333	6.82048168183333	7.11488451963333	6.87709798803333	6.6483968417	6.7422465642	6.7849067847	6.750938479	7.16758357676667	6.78413662906667	6.71908542306667	6.75175695416667	6.93979544643333	6.5978200912	6.72734470383333	6.84544521973333	6.8081009388	6.80552026426667	6.92168560026667	6.95597155886667	7.3609781622625	7.1022268414375	7.1229939341625	6.7800261021375	7.0423384428	7.0225178838125	6.9061919451375	6.8355364442375	7.10947959425	6.9966206193	6.91821517945	6.5914812922375	6.9047846198	6.750020188025	6.92460504775	6.9575854420125	6.8312978028875	6.718967205325	7.2140008092375
ADGRE1	7.093511661	6.4195463657	7.9974375248	7.65620296793333	8.02788879076667	6.6170157115	8.73931996016667	9.42105242416667	7.87212252606667	9.01623938873333	8.21998380033333	8.00890750893333	6.79808079396667	6.92871851923333	6.86167173386667	7.73323931693333	7.95655104333333	7.9827720483	8.3914423307	7.9979650657	7.81720643046667	7.52027341523333	7.54958766303333	7.5234936555	7.44719401996667	8.5999297142	6.45881183943333	8.4038846334	7.5295142969	7.11793338453333	5.403672033525	6.85806526545	6.043361461125	5.5583753347	5.471710664025	6.7668214559875	6.0302731991125	6.0213595629	5.8995637416875	5.699425268225	5.9609423697125	5.8728534102625	5.8269768357	6.8501801968125	5.423012447375	5.68124934435	6.1455370366375	6.52733826045	5.391521406125
ADGRE2	8.57119979856667	8.001660204	8.28351160686667	7.6250743389	8.0097671191	9.0666591962	8.2684661865	7.70434377993333	7.85097907386667	7.62349127133333	8.04145204223333	7.76336161293333	8.3697588285	7.4834047953	7.61443020506667	8.04280308086667	7.77755886713333	8.34219039283333	8.32206646603333	8.5161909103	8.5260769208	7.60619328816667	7.91602125176667	8.046827205	8.13177283596667	8.3427609127	7.2036729178	7.79114627843333	8.18324651723333	7.97320942886667	7.003539520425	7.7005241513875	7.708140593775	9.4629752397875	6.93737480645	7.875322484975	7.1951079130625	7.8292734920625	9.005794608625	6.84002015	8.1165767609875	7.6829104423625	7.7998601436875	8.0722321092375	7.30004804735	7.4838107944125	8.4731912850875	7.43358420135	6.519594329625
ADGRE3	7.4595347246	6.7242649396	7.44118218416667	7.36066654523333	6.6140897115	8.38520027793333	8.15227562593333	7.76680326466667	7.33643109006667	7.49036614096667	7.9001214027	7.50821131076667	7.31003599166667	7.36173950833333	6.21634408633333	7.1926826319	7.53882625903333	6.5314727147	7.68763464293333	7.567247804	7.93536953933333	6.06048607823333	7.05410765013333	6.88698288606667	7.477163903	8.4964669863	5.83595587413333	6.62909835186667	6.82299780843333	6.64589239766667	5.6469158589375	6.07596980925	6.3573242664125	6.103611433525	5.6347209155125	6.4600210010625	6.531069225075	5.818338143825	5.859860080525	5.9232839465125	6.5434005081625	6.01896573305	5.957834738525	6.834006553875	5.669876557575	6.3010853409625	6.9643635154	6.46919045445	5.3781858504375
ADGRE4P	6.6747881253	6.0998037657	6.8110679467	6.247034963	7.86189101526667	7.12030372626667	7.47736285533333	5.66675012913333	6.4745778719	6.55136027336667	6.6656313738	6.32758448926667	6.46981204346667	6.19194011696667	6.97632207866667	6.7242649396	6.8312419574	7.06817998883333	5.56595525746667	6.4930440903	6.97553855583333	6.80627775196667	7.0712011178	7.03277131713333	6.70261206626667	7.30755545303333	6.50161739976667	6.22810476623333	7.4333975793	6.44674639706667	6.0375735521125	6.3887549698	7.8438314557375	7.39312801355	6.1129474461375	7.296310496325	7.281151360275	7.8929590284625	7.62159232495	6.0968641043	7.103481632475	6.5449069797625	7.635825783025	7.5531881928875	6.238500517575	7.378649509	7.811503577225	6.854859834975	6.17706362605
ADGRE5	10.3628254883333	9.6719230016	10.6699249903333	10.252653282	10.39048497	10.8384107906667	10.281959343	10.4222260463333	10.507276026	10.2885800676667	10.4356668143333	10.0663901021	10.1797294936667	10.1735318189667	10.294313653	10.6052261676667	10.4222260463333	10.4485629716667	10.6816870056667	10.7917440406667	10.3505316096667	10.438157496	10.541811371	10.4516027766667	10.2518708867	10.1762039500333	10.3591886513333	10.3585362123333	10.5465206773333	10.3659650163333	9.85165827295	9.5446953177125	9.0487813710875	9.8676973341625	7.0974645376	10.4866483923	9.555771338975	9.2222499132125	9.48495023245	9.5160317778375	10.06663168675	9.6854156494875	9.5858065724375	9.9195469739	8.831588745125	10.3134848355375	9.6690443515875	9.70359152555	7.3291892886125
ADGRF1	7.65025285093333	5.24897961616667	6.94476437573333	6.13056127226667	6.02068643576667	8.05732965473333	6.54568829536667	6.6000837644	6.3715199629	6.62364099823333	6.14857114153333	7.38168663983333	6.33046523736667	6.69560917223333	7.4361562888	7.57907346093333	6.36547975536667	6.97749382653333	7.5543726603	7.29177707033333	7.8770590306	6.33159871096667	6.29251182876667	6.95420257233333	6.0995662212	6.5449639798	7.7654847304	5.8502830188	6.86937182733333	5.78297746973333	5.30962444545	9.22315043215	9.2582316875375	10.3996189956875	5.3765543698875	9.5248177647625	7.472327190625	8.481443834275	10.76858778	9.5015027999875	8.7530148268125	9.3192957281875	9.6297830343375	7.0596379637625	8.1733108878125	9.6854156494875	9.4264139652375	8.6171633721	5.2829112827875
ADGRF2	5.3879976908	5.0376194001	5.3707106908	5.32220031416667	5.46839818953333	5.91125947633333	5.2886057536	5.6354690552	5.40361269313333	5.18323160796667	5.2864279429	5.53236063316667	5.53164218276667	5.45748467446667	5.37215003976667	5.14230764706667	5.43886377013333	5.4906705539	5.81343441013333	5.35335062346667	5.38354339593333	5.52243413933333	5.40979735063333	5.32476156553333	5.3965508939	5.38432443933333	5.32171592713333	5.42203187946667	5.35736630756667	5.4635479926	5.76549590225	5.685702693425	5.7121471226125	5.7925494790375	5.16229739185	5.5777452826375	5.4511847257625	5.3197024345625	5.40715931055	5.7539677202625	5.4527899026625	5.676852774625	5.8713184773875	5.5315349936875	5.50674207805	5.6913785934625	5.2805572390875	5.5917169154	5.7722928583625
ADGRF3	6.60449748043333	6.97498784063333	6.78894200333333	6.51335722603333	6.7275735537	7.158553187	6.5473387241	6.7115592003	6.56935421633333	6.42763118743333	6.36433863643333	6.49075366653333	6.8384472688	6.6451688607	6.5259230455	6.514524889	6.54682111743333	6.49380305606667	6.87111625663333	6.61447847683333	6.42573905	6.580384922	6.61661068593333	6.44868871366667	6.4911813736	6.42905009583333	6.38771368666667	6.7599877199	6.82073017766667	6.66865932133333	7.1422353804	6.8756945193125	6.836596119425	6.6133984327125	6.680797547125	6.6915233791	6.82850543265	6.7495953023375	6.808254897575	6.884642404325	6.6790102898875	6.8008503199125	6.854257267725	6.624132675	6.768883663425	6.6377504945125	6.7887566507	6.569356530925	7.04945958255
ADGRF4	4.90044674876667	4.96438223523333	4.91151609413333	4.887427187	4.61784307163333	4.7487695694	4.741136996	4.76584342323333	4.75683978396667	4.61784307163333	4.79024038326667	4.8901058038	4.72227837243333	4.87910281816667	4.8341324329	4.82615402533333	4.8629335721	4.87393498426667	4.7863142809	4.92156825076667	4.7208856901	4.70889507936667	4.82615402533333	4.71490991906667	4.7255436579	4.67627681093333	4.99336721103333	4.88538227076667	4.76922205296667	4.87598350846667	5.0933850466875	5.4901981234625	5.7029820799875	6.4284716368125	4.8740869879875	4.861548393975	4.749763339775	4.6980213343875	5.0625687182	4.961481797725	5.3015516638625	4.8495779156375	5.57991009355	4.9058273195625	5.2734066844125	4.806070703275	5.2929140389	5.0871006966	4.898031455275
ADGRF5	11.3988074926667	10.5139559103333	11.4968772576667	11.3958466853333	11.4064924876667	10.9212220196667	11.3508289653333	11.3840909643333	11.1396960263333	11.411859035	10.7777737296667	11.2136909493333	10.6709937413333	11.3340338713333	11.2096252126667	11.401072311	11.4309506736667	11.217115656	10.507276026	11.4427351316667	11.318275802	11.433989303	11.2373107903333	11.4500971156667	11.507704098	11.2742860156667	11.3508289653333	11.2154439296667	11.5329593333333	11.548538622	7.9793235898	10.339938176225	9.506157720075	9.9494865059875	9.6959173322375	11.475141430625	12.522850799625	10.05619040695	10.66814409525	11.286818218375	9.8441672682625	11.333965801875	10.1619029161875	11.140731084125	11.090360975125	9.8690947891	10.559336054125	11.281926285625	6.5449069797625
ADGRG1	8.93995962133333	8.6462008795	8.93820905686667	8.36716381703333	8.61483831403333	9.58250907266667	8.31824725466667	8.6781473478	8.6219231923	8.7114964485	8.60816233946667	8.42679522836667	9.1723769187	8.2851926803	8.69819968543333	8.8846496583	8.7364538194	8.5002240181	9.3714356104	9.25247592933333	8.3669720333	8.4160028457	8.88622948323333	8.48105630863333	8.4832602819	8.5157566707	8.54700469966667	8.7691248893	8.54456205366667	9.05621878316667	9.68354164365	9.6073498845375	8.7928597092375	8.970034074875	7.0337910354125	8.6613404035125	8.1804245472125	9.6422496199625	8.7694638252375	10.564178669625	10.056860279525	10.554970586375	9.502510118475	8.7606563210375	10.2040321711625	10.0281557799875	9.332967293275	10.071858167775	8.4037232876
ADGRG2	6.6664740086	7.10388358433333	6.69367438953333	6.21848964696667	5.96355570153333	6.0736759663	6.13500596676667	6.20084918343333	6.79263564753333	6.50905268983333	6.70870647436667	6.50309670766667	6.16691180866667	6.71778238606667	6.46134314536667	6.71676402096667	6.07159921323333	6.2376659712	6.08423507996667	6.2782401562	6.8569096884	6.33514568026667	6.38198026006667	6.8048325697	6.48750540416667	6.13134012226667	5.88302469256667	5.8739499251	6.41249491366667	6.13557453156667	6.69454495905	7.4631626010125	6.1183725476375	6.9318005859375	9.319569659225	6.58291029335	6.382211774625	6.1576812148125	5.942978000625	6.1422410130625	6.56910090445	6.7981235981	5.920867496775	5.9025873959	5.8502284109125	6.82395015955	7.19045031075	6.10272598855	9.0701333642125
ADGRG3	8.27710590373333	7.51593221026667	7.00461106296667	7.05969228746667	6.8569096884	10.0487300226333	7.15363798143333	6.2558326245	6.95033801403333	6.53518848416667	7.90405381516667	6.62425025306667	6.82556559246667	6.54990347223333	6.47818061506667	6.8832101822	6.7599877199	6.5491570155	6.48557055793333	7.51419426596667	7.5246145249	6.35233213103333	6.8755352497	6.5197896958	6.72838552793333	6.77975500426667	6.2399183274	6.22522142726667	6.8403657118	6.59526810636667	6.70848219985	6.3546358525875	7.002280950575	6.3665987372125	6.2042966902625	6.4148134768125	6.403145557625	6.490483528375	6.3657703459625	6.772146075975	6.9726629554625	6.3046396792125	6.650153350825	6.6846155703375	6.5933399021	6.3229011118	6.768883663425	6.047572851175	6.6618884682625
ADGRG4	4.88945886286667	5.12748522763333	4.77195356673333	5.11630144106667	5.10126008993333	4.90044674876667	4.894557174	4.91338818866667	4.9080727578	4.83899801573333	5.61631841656667	5.16159914333333	4.60607379276667	5.08102270766667	5.33058031396667	5.25419600806667	4.9990386963	4.95001276336667	4.8955601216	5.10243263246667	5.137773482	4.97035099666667	4.5795429547	5.0600591341	4.896896251	5.1231336276	4.75891399383333	5.02945068673333	5.0128781637	4.88861063333333	5.00631890895	4.866327095025	4.6807182312125	4.822465854875	5.67250092625	4.8740869879875	5.0388474405	5.327698218825	4.712648379725	4.924562239675	4.9375500142875	4.8157588839625	4.6513888120625	4.9685593545125	4.6905381143625	4.8646327733875	4.6557363867625	5.0289074361375	4.55067659015
ADGRG5	6.57747640611667	6.72995945613333	6.72554353076667	6.64259204856667	6.90762421283333	7.3077344577	6.66312260626667	6.64364474606667	6.8863286972	6.91529955863333	6.77229301136667	6.6127998034	6.85775494583333	6.73388557433333	6.75776794746667	6.85323402093333	7.14122479753333	6.49734328593333	6.65787431416667	6.9330136299	6.77092610993333	6.59365909896667	6.74805472693333	6.8475629806	6.69211799303333	6.72939664523333	6.78274110156667	6.89170339896667	6.92045443853333	6.74734644883333	7.093526619625	7.0131195724	6.5679277241125	6.5817862748875	6.342172271	6.769970357425	6.80240219235	7.12112628815	7.2217279552875	6.9605959475	7.1882270514375	7.262253624225	6.8071300267625	6.8030201912125	6.915447038425	7.1744426012125	6.9844234048875	6.810105174725	6.7545629203375
ADGRG6	9.54472144436667	8.8460841179	9.49505523036667	9.26122941963333	10.0071428613	8.8398024242	9.6632245064	9.6771257082	9.74614941276667	9.90970481226667	9.71726446146667	9.64525400806667	9.4936206817	9.74965095513334	9.71991071706667	9.6522957484	10.0803105036333	9.54025131863333	8.95947821943333	9.33909486133333	9.84544274006667	9.84210710526667	9.9176345191	9.6825619697	9.95058666866667	9.40770765936667	9.71637125003334	9.71260747906667	9.50205291103333	9.90063982036667	9.9959755303125	7.392750608925	8.26760544775	7.702466499875	6.4418755352125	8.8974962353875	8.901117193725	9.0587202549125	7.330642586975	9.6794743061	9.323567915	8.549220085125	7.66007608175	9.4580824256375	8.4329519033375	9.0456132412125	9.2484670639375	8.9826918005875	5.9468164801375
ADGRG7	4.39126607573333	4.62338468226667	4.77361585296667	4.67472882266667	4.44221789043333	4.22664488153333	4.61784307163333	4.60763139733333	4.59972863203333	4.76426146833333	4.6087515989	4.5161291282	4.43166807486667	4.56949849116667	4.4861200969	4.5540756861	4.6001625856	4.6694095293	4.62517719263333	4.78668856616667	4.5276598612	4.48561418856667	4.51204531993333	4.59972863203333	4.7218078136	4.48561418856667	4.6647895495	4.68811995186667	4.7536474387	4.71079683303333	4.7372536539625	4.631909436025	4.5883134901375	4.93906883	4.7068628608875	4.82572776675	4.6094519615375	4.506853288375	4.56237901445	4.7588749647125	5.0716376662375	4.3689083516625	4.765526026475	4.6129394531125	4.73440125585	4.6999581217625	4.7396582662875	4.551990318275	4.4071651041375
ADGRL1	7.7294297059	8.0962627411	8.23428621296667	8.38771276476667	8.23311449693333	8.34246714906667	8.2321628889	8.24649724966667	8.44519484833333	8.0958709717	8.10143653553333	8.08481105166667	8.38665752413333	8.1482508977	8.06304640773333	8.20189100896667	8.06415103276667	8.11376740136667	8.16571578976667	8.46021464666667	8.00067911146667	8.12650216426667	8.4793582598	8.2981375059	8.2847191175	8.3395370484	8.09182100293333	8.28388713203333	8.07058345473333	8.1917435964	7.9830862760375	7.9093288898375	7.482430815675	8.307041812	9.016544830775	8.158381342875	8.139259052275	7.7633038639625	7.7559688031875	8.4418274879875	7.8122340917375	7.912173944675	7.8043577552	7.9600513637125	8.184682285775	8.6482842922125	7.7937137663625	8.0714423001	8.39961396455
ADGRL2	10.6939684873333	9.75999221806667	11.3085544583333	10.2441391302667	11.19528586	9.75440565736667	10.7064676283333	10.7962430636667	11.1313892046667	11.11782357	10.5428432153333	10.4044555663333	10.5590889613333	10.802807617	10.9099131263333	11.2562242823333	10.996231429	10.6087584173333	10.46015536	10.9619820596667	11.0026663456667	10.996231429	10.8857531873333	10.7859201113333	10.994710541	10.315019321	10.2208574611667	10.8256265316667	10.9598991076667	11.5734661743333	8.8028472900375	8.9111551643	8.98625320195	8.9606183766875	9.4413435101375	10.2309681175375	9.0961894393125	9.18166784055	7.0558560907875	8.413581919675	9.341023182875	8.9937727093375	8.957714223875	10.825381517125	9.1944161773	7.5776917934	10.014698362325	8.2306066036	7.0550167441375
ADGRL3	8.45062157316667	7.99009033846667	7.24452495573333	7.96239627206667	7.56279134753333	5.77109681766667	8.26592537556667	7.4728736082	7.6268460434	8.53208824786667	8.3546280861	8.0502934297	7.86724120776667	7.9148419221	8.57941115686667	8.37800566346667	7.94594637556667	8.07844335236667	7.3023353736	7.2096630255	7.88486590376667	8.42416219706667	8.1266827742	8.35303096766667	8.43646872836667	7.51855305023333	8.09800553323333	8.1282264074	7.64246335026667	8.91870117186667	6.92870057825	5.7198320984375	5.5404989302125	5.530574137025	6.4872989654625	6.4524500846125	6.044746154575	6.2020122170125	5.4431240856875	5.909754318	7.1578081012	6.25730529425	6.1042944670625	7.34463156465	6.8567579210375	5.4705380499625	7.05411745305	5.8206441521375	5.9609423697125
ADGRL4	9.3304994582	11.1711228683333	8.86978111263333	9.41363608043333	8.88672765096667	7.51271915433333	8.9407913526	8.96678771973333	9.1128062248	9.4010939598	9.67376127243333	10.0071428613	8.40245580686667	9.32014859516667	9.72350571953333	9.5139994621	9.9590573311	9.33992312743333	9.0948239962	8.81087052023333	9.4062374433	9.63386809033333	9.50929698956667	9.3747675578	9.5235885938	9.5006663641	8.95735413236667	8.76194499326667	8.975159041	10.0902839025	8.3111713170375	7.7918283045375	7.5722140371875	7.700122433925	8.7896262646	7.6641234040625	8.14575303785	7.5057455361	6.65823481685	6.8900248885	8.89963622085	8.5204187036	7.750705099075	8.460121035575	8.5972439645875	7.6123315751375	9.22072464225	8.1135171949875	5.20353539595
ADGRV1	8.10548237163333	5.2280666987	8.5308990796	8.88237883256667	8.19929625203333	8.42236560193333	8.2767338117	8.47580038703333	8.21819225943333	8.16442461016667	7.90273334186667	8.3256298701	7.3386079788	8.09833793633333	7.44851636883333	8.1118595759	7.682471164	8.17715088523333	7.34347647033333	7.9074217479	8.19668273923333	8.72489751176667	7.85124932923333	8.56795946753333	8.0790524165	8.3076595624	9.04442224506667	8.55437736513333	8.5004439673	7.60801684053333	5.6384072423	7.158417749425	5.8765876949	5.4195728600125	5.5842495739625	7.967204755575	9.002630710575	8.490802860225	6.8470545351375	10.012347984025	6.5961262524125	5.605190980375	9.4470806718	8.2143174052375	8.129801547575	6.2750284374	8.1141261637	8.5135981798625	8.9554105758875
ADH1A	8.91721140543333	9.3708207766	8.5651160241	8.84960409796667	8.98241205216667	7.8419146379	9.36811415353333	8.84531281786667	8.74048210776667	8.5382517815	9.53500165933333	8.71403821313333	9.19980770743333	8.67979831703333	9.28138278326667	8.66496461236667	8.95083481466667	8.90447982153333	8.9284901301	8.5609168688	8.58732678093333	8.42779191343333	8.56657266613333	9.00196339286667	9.0911133448	8.82072381973333	8.40482848476667	8.93797518406667	8.7246748288	8.96374349593333	8.46798146965	7.5879681586875	6.1763339221375	6.5187934637	6.074471622725	8.156953144075	8.2875028729125	7.73077479605	6.280825942775	7.8142100155125	8.308858549625	7.70106321575	7.3544215559875	8.6946162820125	8.516102111325	7.371210593025	8.128147882225	8.138021159175	6.7281211852875
ADH1B	10.595192368	11.260204951	10.3600180633333	10.71029981	10.5176700276667	9.00936053596667	10.9655891736667	10.5374197946667	10.6506585443333	10.3803014756667	11.371422259	10.802807617	10.811267853	11.011047713	11.3683849333333	10.5578350693333	10.8011677743333	10.753014882	10.3705337206667	10.3919358566667	10.9212220196667	10.2465581572667	10.5601006823333	10.765595087	10.90207386	10.9084787373333	10.1278154367333	10.746929073	10.5610815693333	10.668758551	10.0249834180625	8.60050370695	5.4077560603875	6.4249123573125	6.6204257071375	9.62260582445	9.8019723772875	8.885191071025	6.3859441816375	8.749647247775	9.7904532670375	8.7100352167375	7.3494092107125	10.37714865225	10.1143674971125	8.163572001475	9.2506793737375	9.41977422245	5.40217997435
ADH1C	9.32978064223333	10.5578350693333	8.6476481438	9.25221939096667	9.23350105283333	7.7948650996	9.27151028316667	9.23225739793333	8.86350619003333	9.06216815313333	10.0841031714667	9.3583503087	9.59651228586667	9.2411508878	10.0520560261333	9.7488209406	9.0602720261	9.25078277586667	9.8920771918	9.3914830844	9.4319834073	8.81724526083333	8.9749213219	9.20836235683333	9.31339416506667	9.4564493179	9.2187154452	9.2295842489	8.830827109	9.4010939598	10.9039844035	7.66241039035	6.4418755352125	7.848343765725	6.1424825012125	8.7588019370625	8.52975234985	7.7945460558375	7.0586100161	8.0016882657875	8.997449314625	8.0622151077125	9.564976847175	9.39554880855	8.7664936065375	7.57788800595	8.996140670775	9.4611265301375	6.5696387768
ADH4	4.69414688753333	5.18094635023333	4.62075023653333	4.9022336166	4.73189965886667	4.6885698318	4.81914982786667	4.61687464706667	4.94616703993333	4.71490991906667	5.0364331087	4.8561943213	4.70756320953333	4.9541010856	4.99336721103333	4.75981993673333	4.83939938543333	4.96438223523333	5.01178873383333	4.88652736343333	4.94162006376667	4.95563184416667	4.84384598723333	4.80920769383333	4.75937072436667	4.81342803636667	5.0241763433	4.77064005533333	4.74649305353333	4.58355649316667	4.847360974525	4.9122343003625	4.8534960210125	4.6733947097875	4.927834016075	4.968202078325	5.022210156875	4.8289138555875	4.84519079925	4.954513067025	4.898031455275	4.7434529364375	4.7634681344	4.868662208325	4.8839440703625	4.922594434025	4.7259238957875	4.9023864687125	5.0197778284375
ADH5	9.29119606006667	9.74071534486667	9.14275229776667	9.34518677386667	9.38516778943333	7.30515292476667	9.3583503087	9.68107461933333	9.35625340146667	9.24790197996667	9.34813884096667	9.41322771713333	9.25759690593333	9.53465716043333	9.50689236316667	9.26734323503333	9.3149638175	9.64706389113333	9.06499932603333	9.3336848576	9.17925170256667	9.6290017128	9.53925348906666	9.76201817196667	9.26734323503333	9.41745821636667	9.3412753106	9.37506904603333	9.5489699999	9.5952912649	9.254599523575	8.9383262276875	9.571090352575	9.0626165867125	9.3725142478625	9.2257078885625	9.6553648591125	9.0114192247	9.0138015269625	9.6908927559875	8.879398548625	9.1223321319125	9.3275835634125	9.301751911675	9.2093331098125	9.1802185773875	9.15034650565	9.6110961317625	9.49225072865
ADH5P4	7.55746779446667	7.9550438404	7.638190635	7.69714150426667	7.74515093173333	6.8411021869	7.5366808892	7.8235666593	7.65708452853333	7.6279239814	7.7582004865	7.90194778436667	7.13074731826667	7.5246145249	7.84922997156667	7.5470618407	7.59565200806667	7.7508499304	7.60599389083333	7.66408805843333	7.54878541623333	8.04716684026667	7.66977756823333	7.84696990646667	7.65357217793333	7.68420400613333	7.51999805766667	7.54812517163333	7.76856640186667	7.64264731406667	6.88277255895	6.827618980425	7.535387825925	7.690541702475	7.8832061587875	7.5303693771625	7.8695448041	7.486377644525	7.3006056666	7.869790428875	7.2363548815375	7.473307192325	7.6293207167625	7.4769245624625	7.062526089	7.5255442381375	7.2858623325625	7.8459446132125	7.238780403175
ADH6	5.03056966476667	4.81828851703333	4.82577724456667	5.1076913833	5.20330856636667	4.70447804136667	5.24897961616667	4.928869025	4.97629124323333	4.8166454792	4.72993532816667	5.00276827813333	4.80012960433333	5.0708342394	5.431412379	5.26803320253333	4.8434418043	4.9987146855	5.2325104236	5.5550942579	4.96109563513333	4.7187061151	5.14476283386667	4.78285206163333	4.98815081913333	5.14922881126667	5.22222987823333	5.10838958426667	4.7980204263	4.67159717883333	6.5071432174	5.0017578065	4.8316189349	4.9742233753625	4.5759385586	5.1028885185875	4.8311212003625	4.970401132125	4.7305149495625	5.0197778284375	5.212755537	4.8032828390375	4.8015203655125	5.2432417214	4.7362385511625	4.84076226955	5.062220668775	5.8971486032375	5.384620654525
ADH7	5.28607161833333	4.92416998553333	5.60494275096667	5.13884563453333	5.6762519996	5.31625801726667	5.16258945473333	5.1932703654	5.15279475846667	5.11668821973333	5.0857251803	5.4135804653	5.42846035966667	5.10396320016667	6.65538304643333	6.20974626543333	5.10040338833333	5.29554192223333	6.7656639576	6.21610776583333	5.1563472271	5.03825682006667	5.0503312429	5.28607161833333	5.2645283857	5.20924744603333	5.8399820645	5.11257390976667	5.3133752346	5.27731984463333	5.1579680621875	5.1320223212125	5.11695545315	5.1008814037	5.168348121575	5.76528155805	5.4991362452375	5.2229441165875	5.2259920358625	5.3699216187125	5.124994802425	5.285945570475	8.5648104429625	5.7029820799875	5.5770197570375	5.36862739325	5.3046716629875	5.8425255060125	5.01779712435
ADHFE1	8.2103302319	6.79419264796667	8.12317589126667	8.02602993646667	8.52634181966667	8.5260769208	8.82849003473333	8.02131751383333	8.32865819926667	8.2697517714	8.3527946154	8.4148500443	7.96731570576667	8.28840290713333	8.19059371943333	8.2753016789	7.87537307736667	8.24861723573333	7.6442163626	8.16442461016667	8.19596322373333	8.0846495629	8.5855203311	8.25251420343333	8.56682717003333	8.7433430037	8.73025744756667	8.32966098786667	8.60954837803333	7.75932920776667	8.535926556575	7.4121940553375	6.8166358829	6.63146606685	8.0809517383375	8.009004902875	8.119176447325	7.73826012015	7.9312419176	9.219496345475	7.8365772008375	7.25089261535	8.42023561	8.602059280925	8.7197170376875	7.8598047078	8.0962389529125	7.8825215995375	7.728622961
ADI1	8.96837555573333	9.7915575345	9.14605369573333	9.7186493237	9.4140306473	7.78220094053333	9.40438512163333	9.33267377216667	9.07066345213333	9.37682320283333	9.3690357844	9.25708764393333	9.11996761956667	9.31918411243333	8.98985401783333	9.19023685456667	9.4571162541	9.1294468244	8.8356624285	9.21174055736667	9.3928078016	9.48406124116667	9.2187154452	9.64020274486667	9.5250349998	9.39307527543333	9.13989731476667	9.17782611856667	9.67002789183333	9.14172941836667	7.738652420075	8.4964359403	9.06991045475	9.0768114328125	7.55149849655	9.4205278277625	9.7904532670375	8.8486072421	8.969692075225	9.8815988422375	9.013226461375	9.34569474455	9.1396679401	8.942199468675	9.217280495175	8.5856374382625	9.04590346815	9.9697328690125	8.3136028409625
ADIG	6.1371923924	6.4745778719	6.36461222966667	6.33417976696667	6.29518008233333	6.77271234196667	6.1150632858	6.22577247616667	6.2201620738	6.1785215059	6.30176266033333	6.11379518516667	6.25658880873333	6.27153191573333	6.13842674896667	6.30480227466667	6.15638902983333	6.10793600076667	6.52445049283333	6.3954842569	6.03265835446667	6.22489422153333	6.32970587413333	6.12790107726667	6.1778666019	6.37475628853333	6.16482570963333	6.0887789249	6.4702806314	6.03579707153333	6.622624289975	6.472677302375	6.3921776652375	6.1952542126	6.6599201679125	6.4715959251	6.4657996237	6.4486538112125	6.545113641075	6.4380061328875	6.3066357910625	6.3643239438	6.2608705819375	6.3148043632625	6.45034595135	6.372648710025	6.22965378165	6.260644584875	6.6880865573125
ADIPOQ	5.97402164146667	6.07983654336667	5.79870740573333	5.6363408884	5.70751611393333	6.39881399473333	5.52608089446667	5.50741777423333	5.49637929596667	5.57060077976667	9.66777950926667	5.57740567523333	5.76383686063333	5.64870235126667	5.7139324983	5.43546253853333	5.74366076783333	5.7359354655	6.11863004366667	5.6354690552	5.61576897313333	5.59214520456667	5.76024258936667	5.67653182353333	5.6418552558	5.53236063316667	5.70899771043333	5.5989122391	5.61055224733333	5.94155414903333	5.5616489886875	5.9687379538875	5.9895670534	5.7662770569875	5.7138501048125	5.7270741463125	5.6505317211125	5.7736722410375	5.7281132996	5.8079743206625	5.7936745822875	5.47086972	5.5988710104625	5.57059295175	5.5428973257875	5.553878647125	5.7105000257375	5.5619416355625	5.7861974955125
ADIPOR1	10.648249022	10.3705337206667	10.668758551	11.2907642366667	10.9451386133333	10.2389532411	10.782291444	10.9978257813333	11.00088536	10.96944704	11.0370421736667	11.1747146603333	10.6043016746667	11.014539687	10.950845623	11.1396960263333	11.023899333	10.6939684873333	10.8639705026667	11.3366612746667	11.1832284933333	11.1508008003333	11.0601977663333	11.247478644	11.0370421736667	10.9978257813333	10.9066912646667	10.8335234956667	11.2061634683333	10.849635506	9.2632551669875	9.833025765475	10.7835192085	11.029747426875	9.621273303025	11.035407137875	11.16184974875	11.066605568	10.864275264625	10.97745311275	10.92299084675	10.5022195341875	10.932201826375	10.57821281	10.469042253725	10.781873238125	10.947597897125	11.092057288	9.48991516825
ADIPOR2	9.5055402121	9.14667091373333	10.1104088159333	9.4994040489	9.99802910493333	8.85046370823333	9.71822506586667	9.73799969353333	10.1749342925667	9.5579625766	9.5433189392	9.23327506393333	9.12526394523333	9.3031891504	9.8357143402	9.71436208093333	9.65882733653333	9.56324303946667	9.3403422038	9.90454060206667	9.91316413883333	9.19594666163333	9.9210412663	9.45044155123333	9.8935596469	9.61698430376667	9.1436261495	9.46969257993333	9.5302133561	9.56449759803333	8.755545258575	8.2019367695375	9.0540033697875	8.752535045125	8.5920515536875	9.3859356046125	9.5778040051625	9.42126693725	8.4720923662125	8.3987845897625	9.070701122275	8.919883847225	8.9076464892	9.64053770305	8.5418833256125	8.6975726842125	9.000461125425	9.2093331098125	8.1219309627875
ADIRF	9.42955312716667	9.82883631383333	9.55446558	9.0552004496	9.5629474005	9.82082633973333	9.5600486119	9.35559253696667	9.3747675578	9.74364420573333	9.73799969353333	9.16336361563333	9.90685494733333	9.52577158606667	9.57421468093333	9.3565197309	9.77467174526667	9.3607417744	9.76915953953333	9.4453822771	9.17852341336667	9.05975030266667	9.61665140796667	9.6207495372	9.6644162497	9.2977023125	9.61298519763333	9.580065918	9.34681355166667	9.99442869796667	8.720405673975	8.455043041675	8.101883763075	7.311658024825	7.625717520725	8.3096367239875	8.1202524661875	7.93298521635	8.09355539685	7.726791858675	8.9603757381	7.766892266275	8.4617016077375	9.0581258654875	8.6773980618125	8.2338510036125	8.561451399325	7.6604936957625	7.826619946975
ADK	9.4084678968	8.7741336187	9.2578871727	9.5000876109	9.25981283186667	8.48663263313333	9.01016368873333	8.81558882393333	9.178975455	9.14229920713333	9.04856767656667	9.048816522	8.79896144866667	9.19710912706667	8.8469376564	9.0761845589	8.98130178443333	9.35774046586667	8.42036024726667	9.0439455986	9.29419622413333	9.44062566763333	8.94119745893333	9.2457840919	9.27758455273333	9.10737841923333	9.53600804006667	8.92751824053333	9.4862240155	8.90988108323333	8.1249609530125	8.5808317423	8.9614467740375	9.114698314625	7.3720220923375	9.097610676325	9.8030435562	8.544852376	9.717691075825	10.0033593535625	8.4114815234875	9.038137042525	9.7475696444125	9.0188995718875	8.787022662125	9.6336292863125	9.1564640998375	9.23704310655	8.0949870645375
ADM	9.551293691	8.7697153409	8.70789947506667	7.99312640816667	8.45535055803333	11.11782357	8.51072676986667	7.6437823454	7.62723703383333	8.16633628206667	9.74614941276667	8.0495958169	8.97134278623333	8.11487092966667	7.80636638	8.8629597982	8.5385406812	8.770496273	9.40379896173333	8.5260769208	9.55045417143333	8.87328151066667	8.24940398536667	8.50319331486667	8.32946097053333	8.9474666595	7.8874691804	7.8822598139	8.47249952943333	7.95872402183333	8.7452119350625	8.9514950871375	9.354242873175	8.43225904705	7.531329894125	8.12693871855	7.614451491875	8.9477741956	7.6606591939875	7.740180289725	9.1640380859125	7.7070640027375	9.039454305225	8.4608013033875	7.76612082125	8.2194528102875	8.1209071219125	7.508583390725	9.7587733865
ADM2	7.32083044056667	7.74436465896667	7.67549894646667	7.31286222143333	7.47881156603333	8.17018200556667	7.17816967966667	7.27163178126667	7.3086207865	7.38324375156667	7.34696648906667	7.3594347478	7.64228480656667	7.39903680483333	7.22453894616667	7.2030800025	7.46298205063333	7.49354468976667	8.1042802016	7.43978190423333	7.2924602032	7.43978190423333	7.44851636883333	7.31531833006667	7.315091308	7.358626	7.3488437017	7.50929279323333	7.60287752146667	7.4076923529	8.540437447975	7.878351849325	7.7072577238	7.472135323275	7.6018795609125	7.6721376717625	7.475350976	7.719659435725	7.8637127876875	7.9999084949625	7.6579953670125	7.6279499233375	7.61672460445	7.394690960675	7.6756046115875	7.5849375844	7.5727807760375	7.49417616725	8.2803314686
ADNP	9.6807901383	9.38050298693333	9.62209568026667	9.63824288053333	9.57934277853333	8.9310538928	9.6174813588	9.54573224386667	9.67984412503333	9.3798185348	9.31568950006667	9.52864287696667	9.35485719043333	9.61453189853333	9.53813400276667	9.55936749773333	9.3849056243	9.5572340329	9.27633361826667	9.41465972263333	9.23390598303333	9.43999096556667	9.33750861486667	9.4255365054	9.47261041013333	9.6986705463	9.56609827676667	9.35774046586667	9.4073989551	9.4524488131	9.78007798195	9.4402774929875	9.7749498724875	10.0946413037625	9.5513195395	9.3687095761625	9.650238573525	9.8685815690875	9.7651888371375	9.862227880775	9.66865109205	9.301751911675	9.6186580419625	9.674982452425	9.9224946381125	9.970353591375	9.6866001844	9.444788134125	9.8836676478875
ADNP2	7.9488002776	7.99188521703333	7.57957704863333	8.19343525573333	7.616225338	7.74763081863333	7.96439490306667	7.6285727343	7.7053422609	7.82699478466667	8.1557279586	8.02916402816667	7.29140907926667	7.71153492923333	7.70557735763333	7.71400772733333	7.94549881626667	7.9312710444	7.45350015956667	7.53143339153333	8.1384209951	7.63541440963333	7.81306557646667	7.90671319956667	8.03506916366667	7.83685854283333	7.63496452973333	7.57062760993333	7.77248078983333	7.56188720063333	7.2368561029125	6.738291859625	7.495835220825	8.098282355	8.259236550325	7.512607777125	7.7536667526625	8.1287747680625	7.6704805314	7.3069069921375	7.7178846657	6.9779358685125	7.60532630085	7.409723567975	7.0139233410125	7.40267874005	7.5708562791125	7.8049638390625	6.601154577775
ADO	8.32227096553333	8.65517349243333	8.54375413263333	8.40959482183333	8.34726092023333	8.1185057322	8.11376740136667	8.60659885413333	8.39301977163333	8.50721826543333	8.34944836293333	8.57322082513334	8.49191118876667	8.4035069466	8.16167182923333	8.26752430603333	8.2916276295	8.2462839445	8.5983538945	8.3290002187	8.23389196396667	8.21875842423333	8.3276491165	8.45228840496667	8.2744992574	8.42036024726667	8.40825338356667	8.48427708953333	8.40692373903333	8.4508529346	8.219888114925	8.05964271425	8.3810107230875	8.3581001639375	8.5015290856125	8.4952887296125	8.4612593531875	7.876787936725	8.3608190536625	8.045054066125	8.178921532675	8.3194731235625	8.3405902743	8.24197212455	8.1451391577875	8.14126821755	8.5135981798625	8.10150544645	8.1378565430625
ADORA1	6.88980983093333	7.13353675203333	7.3527676741	7.06358165746667	7.1063346226	7.68223489133333	7.21434440616667	7.4268886884	7.24404198333333	7.2910181523	7.24968034426667	7.38598574006667	7.48755456603333	7.33879442203333	6.98497231803333	7.26058025366667	7.08708610536667	6.96755253473333	7.65620296793333	7.2755608877	7.005193456	7.13353675203333	7.14935170806667	7.1259727001	7.0857904116	7.14783444396667	7.43202025096667	7.22850325903333	7.56019705136667	7.2056660494	7.76005698445	7.503297346825	7.5200600982	8.11610831615	7.6509231388625	7.358838438975	7.3051183938875	7.0174766064	8.1384674310625	7.320758152	6.9641802549125	7.376525449725	7.171545809525	7.088284707075	7.2321222663375	8.0504319489	7.248504608875	7.1744426012125	7.67581686975
ADORA2A	7.46467612583333	7.2491977373	7.3975645701	7.33731244406667	7.5882966042	7.91247998866667	7.3730014166	7.4998521646	7.30028050743333	7.5810360432	7.38684897423333	7.40958719246667	7.53015675536667	7.39244515086667	7.48839899706667	7.5694402377	7.48530721666667	7.4218952019	7.6469865799	7.89887194626667	7.7057910125	7.53315898573333	7.6375093459	7.58672340706667	7.3632119338	7.6797026794	7.4193519911	7.45521464356667	7.75892581943333	7.78334824243333	7.116178584075	6.9936931669625	7.0584307313	6.8638269901	6.9276652871875	7.55686260465	7.33208494185	7.3879616618625	6.9369312345375	7.34546966555	7.3245654284625	7.2666284562	7.0947182953625	7.4828231931125	6.73640639484375	7.2197122515	7.287123924525	7.0702646136125	6.9966206193
ADORA2A-AS1	6.7443727175	7.40978927613333	6.8139623642	6.98733779583333	6.9709429105	7.34476494783333	6.8159639517	6.951249218	6.7079792817	6.77775646846667	6.70819503476667	6.7002816995	6.9271899542	6.7192995071	6.5575870196	6.77890041663333	6.8367232005	6.51683990163333	6.61512621243333	6.92022121746667	6.69473168063333	6.79419264796667	6.85144147883333	6.78693682353333	6.75074965166667	6.78000683773333	6.6399211406	6.7169922193	7.1158274015	6.80531595546667	7.4455243111125	7.378448867825	6.912750816375	6.808653825475	7.03239805695	7.2012150227875	7.0550167441375	7.0229741156375	7.0783267200125	7.311658024825	6.9907808483125	7.01462205055	7.0390317022875	6.664131498275	7.204605454225	7.03971105815	6.8073631703875	6.8073631703875	7.2102213978875
ADORA2B	7.8017122587	7.6812239487	7.62398589453333	7.7449073951	7.68441747026667	7.9007632732	7.40235772133333	7.5638058027	7.3754829247	7.49057552026667	7.42983565336667	7.73632923766667	7.3184569677	7.65081946053333	7.74002103813333	7.70943969093333	7.26789668406667	7.4424971899	7.9614471754	7.80448792766667	7.5991126537	7.4558815638	6.9348823388	7.70884280203333	7.3683600108	7.73696654633333	7.76640233986667	7.66555037496667	7.80409622193333	7.30515292476667	7.9327580571	7.6920842826625	7.9943977534625	8.659138751025	7.10947959425	7.9097461462375	8.1382398724375	7.5564480304375	7.5955046534375	8.3024575233375	7.67789076565	8.0181405067625	7.994197666625	7.5956693351625	8.037666690325	8.3036860824125	7.8996039748125	8.0521652639625	7.3015381992125
ADORA3	6.62035250656667	6.26164811456667	6.31427267396667	7.01048243846667	7.13763578736667	6.39355459206667	6.16803930606667	6.20938189833333	6.67642532976667	6.4648670355	7.53428908986667	6.62057522136667	6.31599998473333	6.5680436771	7.18981814386667	6.496355168	6.90941848756667	6.9889697552	6.2637346745	7.0404681365	6.98342212046667	6.606999302	7.05614183733333	6.77843159033333	6.42102708823333	7.14007706643333	6.48496098523333	6.2667683761	6.94785329493333	6.9604529222	7.0154609024625	6.77541437745	7.8544584394125	7.9424420475875	6.9601449012875	6.9156596958375	7.03613816505	7.3509905099625	7.3950607717125	6.54829511045	7.8136799514	7.280500268875	7.4455243111125	7.095748776175	6.451967483775	7.126170527975	8.5285720825625	7.288551300775	6.15686953065
ADPGK	8.94148635866667	8.45535055803333	8.88862721126667	9.0865427336	9.15639289223333	9.24637705486667	9.07094475426667	9.05445680623333	8.81254428223333	9.08189274466667	9.0830148379	8.86462440483333	8.17898842493333	8.96374349593333	8.82484258006667	9.01787926356667	8.80750862753333	8.99148206716667	8.69137268066667	8.8881414413	9.3075935682	9.35450833636667	8.99856596	9.16142203013333	8.89733451203333	8.97898047763333	9.29267775206667	9.0811928113	9.22645549766667	8.7381312688	8.95223913195	8.716112542125	8.7284553884625	8.507580316025	8.8867951631125	8.99798316955	8.892081201075	8.867994093875	9.0612014770375	8.803108310775	9.161443614975	9.02333430055	8.8330813527375	9.2166056156375	8.8203050375	8.7729467034125	9.2709502697	8.609741759275	7.60122936965
ADPRH	7.08305354116667	6.62215814583333	7.2839859167	7.70823993683333	7.2934981505	6.06479201316667	7.11817164426667	7.40796281496667	7.51999805766667	7.25984325406667	7.0253427028	7.37165946963333	7.0402760982	7.0838484129	7.2204531988	7.123550272	7.10588761963333	7.1703186671	7.10388358433333	6.9062218667	7.4335565567	7.2807130972	7.42218882246667	7.50731725686667	7.7770116806	7.41367257436667	7.1093460242	7.0416890144	7.31422746976667	7.61443020506667	5.5639874220125	6.22355831865	6.477010321575	6.3492554366375	6.0702831089875	6.4696539939	6.359034657475	6.0324340761125	6.1479430973625	5.859860080525	6.5511492609875	6.6027693927	6.862151974425	6.970442086475	5.7090339303625	5.8214729905625	7.0777951896625	6.9572027564	5.5079463482625
ADPRHL1	6.07808783846667	6.54152080216667	6.57761638963333	6.33116234153333	6.45179543506667	6.571331803	6.11971340176667	6.3269020875	6.45802561443333	6.30968100223333	6.43149092986667	6.41124332743333	6.24101306606667	6.34560302093333	6.19533975916667	6.5197896958	6.18491762476667	6.3648444652	6.42743738493333	6.52830425903333	6.33159871096667	6.28962896673333	6.44069487256667	6.2756826559	6.19167858766667	6.1939108848	6.45958108906667	6.2276401997	6.6599231879	6.36386877696667	6.6855581343	6.5800099313125	6.4020262241125	6.8132128596	6.6422002672875	6.4534455776625	7.2983966708375	6.74979002475	6.5802070558375	6.8043352782625	6.4109447956375	6.561972039975	6.464645004225	6.391203987625	6.6728659033625	6.6947653174625	6.4184511661125	7.683141022925	7.104316484975
ADPRHL2	7.6115441799	7.37054867753333	8.00125446316667	7.7637924194	7.7037430128	8.03019348776667	7.95205278403333	8.01032711656667	7.81543709436667	7.9297687213	7.61384638163333	7.69714150426667	8.0200879414	7.93826163606667	7.6627626578	7.68468569123333	7.91579600973333	7.91645364753333	7.747069629	7.9168683846	7.76702225996667	7.87479639056667	7.96088012056667	7.8026536148	7.69754509916667	7.6012996832	7.45731163036667	7.72676224706667	7.80143974613333	7.8219114145	7.7680844307375	7.7638847410875	7.8825215995375	7.8174849748125	7.0965460777	8.2713233947875	7.655508941425	8.0753353237625	7.8799776315875	8.1489590644375	7.7338991105625	8.03461171985	7.89688783285	7.69072446235	8.0590750157875	8.4407237172625	7.78857889775	7.87016302345	7.8168917656
ADPRM	7.33541479116667	7.3787664732	6.24303706496667	7.33668095263333	6.63655664126667	5.83215071356667	6.58804694813333	6.19026079176667	6.7093440374	6.7937686761	7.03789324753333	7.756506443	6.50608442626667	6.77120928766667	6.90671869913333	6.18536329273333	7.07470814383333	7.46188243226667	5.77875189783333	6.4888649463	6.95597155886667	6.51008950866667	6.73094518973333	6.69061423933333	6.3535961469	6.99674871763333	6.37816723186667	6.96731910703333	7.21001300806667	6.49380305606667	6.1763339221375	6.1616789758	6.82549232835	7.01656998395	8.017919778775	5.9294359445625	6.8304003238375	6.6728659033625	6.42399981015	6.2615966320125	6.5802070558375	6.357557809325	6.36031891105	6.7320881485875	6.173656862975	6.4156241894	7.051507115425	6.60181058645	7.1661012053625
ADRA1A	6.4476041953	5.90252412156667	6.221843179	6.92447492286667	6.4363032023	6.004554367	7.42445839246667	6.87311929056667	6.7904767831	6.8293103695	6.81694711043333	6.79489556946667	6.8657385508	7.08052102713333	7.07745232576667	6.641823721	6.89720978736667	6.67288718226667	6.17274373373333	6.63871173856667	6.76227169033333	6.446051836	7.06039134653333	6.77746466003333	7.19900267916667	7.10964617743333	6.11805539136667	7.07898883833333	6.91194796566667	6.48965495426667	5.557540333275	5.6596611381	5.6300174355625	5.5777452826375	5.4447239637375	5.9238154829	5.894148838575	5.734801119525	5.4533923924	5.88660137645	5.671867007025	5.7881323278	5.576447862325	6.418972510025	5.782549601775	5.455945670575	5.7124264597875	5.4847206413875	5.5520025729875
ADRA1B	7.1188967704	7.94237009696667	7.27086019523333	7.15464574496667	7.3864242554	7.6987816015	7.38847635596667	7.33329439166667	7.50880958246667	7.07678225836667	7.4456540108	7.21394909226667	7.3906829039	6.86011090276667	7.38707232473333	7.07593018213333	7.32128039996667	7.23498118723333	7.5007002989	7.5570506255	7.16906445826667	7.03931406336667	7.6074255785	7.4361562888	7.39480218883333	7.25375293096667	7.30089411726667	7.11049297653333	7.1875030359	7.197225666	7.0654782772375	7.8410112678875	6.9465033292875	7.4544523895125	6.7522402048375	7.3695282459	7.0091758132125	7.1340439201	7.2173029244375	7.0126738965375	7.0887174189375	7.47272201775	6.79460130935	7.4580531179875	7.3473197579125	7.5597315131875	6.9120856940875	7.0047469734875	7.4584469556625
ADRA1D	7.08257182443333	7.56336523693333	7.26032613123333	7.09202251433333	7.19240838686667	7.79130911833333	7.24845391913333	7.36241076776667	7.29491311716667	7.18732797306667	7.02607537913333	7.21163228353333	7.4540001869	6.83033186596667	7.05761184693333	6.95324975646667	7.1948441347	6.87505126006667	7.4669671218	7.1502758662	7.10230226513333	7.24523420333333	7.27741214423333	7.06646539366667	7.01392245293333	7.15363798143333	7.24137090053333	7.327666235	7.0113230705	7.36348930996667	7.51138761045	7.3695282459	7.1119729816875	6.9840001583	7.05411745305	6.966294896625	7.1426762342625	6.9622144818125	7.2703463911625	7.011583924275	6.9693537235125	7.036550486075	6.9940928101375	6.8536202132375	7.0269076824	7.1267725885125	7.1863366603875	6.9551147162875	7.1892497897375
ADRA2A	7.47557535173333	8.38717190426667	7.53338116016667	7.04586629873333	7.45235603643333	8.27568041476667	7.3097105661	7.64843056986667	7.54182550116667	7.46165690423333	7.84286912283333	7.67391217543333	7.73202433586667	7.7371509074	7.33389032686667	7.616225338	7.49765283263333	7.5341149489	8.0990080039	7.3777339776	7.2159385522	7.36592864993333	7.40206166903333	7.38823771473333	7.64458915396667	7.5823787053	7.43183479306667	7.3771139304	7.47155116396667	7.71256984063333	9.3551806211625	8.0341755449375	8.0765027165875	7.8938674688625	7.156823289425	7.63850289585	7.6604936957625	7.414256584625	7.6213843822625	8.306470262925	8.4886274218375	8.0880778611	7.6113467097	7.29695417285	8.0865000605875	7.573168844	8.0523723482875	7.48915174005	8.0099749326625
ADRA2B	7.22395536103333	7.90858275096667	7.39864948583333	7.35098641713333	7.54436087613333	7.54935483936667	7.36066654523333	7.2388399283	7.2357308388	7.18144898413333	7.49784401263333	7.43115386966667	7.3799620151	7.2720859846	7.19006026586667	7.2409823895	7.23149027823333	7.09305607473333	7.63221559523333	7.2379636606	7.20250953033333	7.48184885983333	7.4296806653	7.19052354493333	7.30317560833333	7.104287227	7.0983861129	7.2858441035	7.51157048543333	7.11392137213333	7.548490208425	7.4635928213625	7.258048737025	7.2117406427375	7.422214901425	7.2734066367	7.34463156465	7.0481728733125	7.2279824674625	7.4251279056125	7.2119454085625	7.232926988675	7.2295561254125	7.05025354025	7.527921658725	7.1633799374625	7.0109521747625	7.30004804735	7.650291311775
ADRA2C	7.71757651966667	8.49338715876667	7.90587336223333	7.56586891803333	7.83612162266667	8.66778841023333	7.82398211156667	8.0430647373	7.9550438404	7.76239064533333	7.96239627206667	7.6719427903	8.5293052991	7.75977338153333	7.87782540316667	7.90827841756667	7.95205278403333	7.9127271493	8.78124713893333	7.86407052676667	7.5591808479	7.52051161136667	8.11895329156667	7.67344468436667	7.83450740183333	7.92517887763333	7.79824573196667	8.01461207073333	7.8355683326	7.9204828262	8.352657246575	8.2616010785375	7.6899096309375	7.3235081970375	7.3326807141625	7.874922335175	7.6140474379625	7.471371263275	7.8642506480125	7.8222799539625	7.9549123585	7.49945513605	7.35519511105	7.73271589285	7.8818915665125	7.6497154295125	7.7607743799875	7.3145885825125	8.5401612162875
ADRB1	8.2612338702	7.68942861556667	9.35774046586667	7.9654922167	9.18707790376667	9.65698127743334	8.68864806493333	8.5213514646	8.98241205216667	8.58884757366667	8.2460827827	7.9120762507	9.69157829286667	8.50769624716667	8.6210234324	9.09667332966667	8.93797518406667	8.60713148123333	9.5724202156	9.60441605246667	8.90964981713333	8.29249712633333	8.89209575646667	8.59427375793333	8.7383392652	8.3910734177	8.49458182646667	9.1513358752	8.8826617876	8.77525765106667	8.3403276801	8.5021622180375	7.8440247178125	7.44619585875	7.6076406419125	8.6421947836625	8.131276971125	8.0598492086125	8.1088641702625	8.6982636212875	7.73737322695	7.6398125172	7.6104460358375	8.8883719921375	8.2012888193875	7.4962469816375	8.0712316990375	7.73099846255	8.22128721475
ADRB2	8.06530432706667	7.5379089356	8.78098745346667	8.2715078671	8.49737221396667	8.8964138349	8.61747144066667	8.3585335731	8.22240552906667	8.57727012636667	8.22921396886667	8.0076237837	8.34883149466667	8.5497295697	8.24018516543333	8.536818854	8.46085767753333	7.9351331552	8.57258933386667	8.41055164333333	8.3086875915	8.27240053816667	8.3201821327	8.323310852	8.59519583386667	8.4455816269	8.67719348263333	8.76492427186667	8.40407059976667	8.56727053313333	7.5305281579625	8.0937427878625	7.1491020918125	7.4870232760875	7.284676820075	8.5732875227875	7.8832061587875	7.5934997737625	8.017919778775	7.9793235898	7.7344618022625	7.71112067105	7.2994147598875	8.392244207825	7.18405495285	7.6753947138875	7.8074043393	7.7643013716125	7.051507115425
ADRB3	5.8864381473	6.07392218896667	6.34192496933333	5.76105235413333	5.88669160213333	5.9226529758	5.69185733793333	6.02274889933333	5.7115204016	6.26955773036667	6.0139257589	6.1683041573	6.17424848886667	6.0002349218	6.07159921323333	5.89653018323333	6.2013121764	5.90107523603333	6.19298108416667	6.04249610906667	5.8882908344	6.22166242596667	6.04716914493333	6.14051882426667	6.19533975916667	5.81795662246667	6.18087345756667	6.12608819003333	6.07291436193333	5.96006102566667	6.3185597777375	6.20298618075	6.28520524505	6.205114752025	5.98727697135	6.121916216625	6.18954300885	6.1281839966875	6.348823267225	6.0445227861375	5.94327946305	6.2097129822	6.201744163025	6.2837824284625	6.4282691300875	6.20151141285	6.25525642635	6.883239644775	6.374475306325
ADRM1	9.2344975789	8.71580982203333	9.0765326182	9.07247371663333	9.24481344223333	9.47218116136667	8.90652608866667	9.1412353516	9.2048087438	9.18048998513333	9.25287294393333	9.0069577218	9.39111655556667	9.19657828013333	9.0767869949	9.0927067121	9.28237756093333	8.9089331944	9.44773391083333	9.2344975789	9.17271382023333	9.0830148379	9.44495579396667	9.30346905386667	9.05747931803333	9.03366861336667	8.97385807033333	9.11938295363333	9.10024223323333	9.14845024743333	8.912728977175	9.479189968125	9.176152372375	9.368295741075	9.000461125425	9.0857143402125	8.92151638275	9.4558280826375	8.7731911778625	9.2367817521375	9.2762042641625	9.48725111485	9.2418286441875	8.8055118918375	9.206655848	9.2868401288625	8.957714223875	9.34987306595	8.8514162302125
ADSL	8.22372697196667	8.64981822966667	8.29141766226667	8.4341029803	8.3583597818	8.02110581393333	8.29971396136667	8.2471611341	8.12274738953333	8.4350303013	8.3647064845	8.39398864113333	8.16216773993333	8.37181374233333	8.32158028293333	8.2479961395	8.31507482526667	8.29249712633333	8.029604753	8.2228673299	8.4771064441	8.3244982083	8.24779812483333	8.31145137146667	8.21835552846667	8.32924887336667	8.2668125153	8.16830596923333	8.4028244972	8.15601981473333	8.4364121556125	8.0809517383375	8.318813610125	8.5828935264625	8.2411030054625	8.4073506236	8.5190454602125	8.69120606195	8.2094194174	8.139658415325	8.3115043163125	8.7185223222	8.315690386325	8.4873169659625	8.0204241693125	8.38351511955	8.4374838590875	8.45846621995	8.6547121763
ADSS	8.90288139973333	8.52441676463333	8.4799560546	8.69488245643333	8.4980847677	7.77290140783333	8.4097730318	8.5339510919	8.369057115	8.48482939396667	8.43202524176667	8.40959482183333	8.21617094676667	8.52356227243333	8.58732678093333	8.69331865313333	8.54392439526667	8.84016364416667	8.18071775436667	8.32436682386667	8.59165023163333	8.53708051043333	8.2974952697	8.4157902082	8.47557490663333	8.46662638973333	8.73199895223333	8.3498880068	8.4726456007	8.44151862456667	8.1035396933375	8.2877269626	8.7523114204	8.8645665406875	7.9772168159375	8.465386593325	8.64806804655	8.803108310775	9.1095749378125	8.4675513386125	8.8734408020875	8.68911031485	8.9823963046375	8.441181659675	8.864073693725	8.6686858296125	8.7678900241625	8.68387422565	8.67691525225
ADSSL1	7.25352643333333	7.4055195173	7.51031699183333	7.3954243342	7.1893484433	8.0092883587	7.1197402795	7.38684897423333	7.3321166992	7.2491977373	7.3781701565	7.36154507003333	7.49702579183333	7.33794298166667	7.67216523493333	7.3982176463	7.14481590586667	7.5375351906	7.81075290046667	7.77078995716667	7.33309203783333	7.19500981966667	7.38684897423333	7.46596724186667	7.21680496533333	7.40071164763333	7.3437025864	7.3632119338	7.30917061173333	7.08052102713333	7.5433108807125	7.866853684175	7.758120006275	7.120738679225	7.4271768331875	7.8385412573625	7.366675794075	7.436914908825	7.5335300564875	7.5449916362875	7.33420805335	7.8895737647625	7.6610521495	7.646587789075	8.0517920195875	7.6897094905125	6.9453229189	7.7952329218375	7.9171449363625
ADTRP	7.340543429	6.14249811173333	7.0151993275	8.7426502863	8.19120143253333	7.05545171096667	7.78348981543333	7.6193912824	8.00682319	8.60748554866667	7.4326311271	8.79403909046667	7.0176566283	7.6182248593	7.02025319736667	7.2523595492	7.1188967704	7.68942861556667	7.85824758216667	7.60368736576667	8.40330940886667	8.6542309761	7.23104084336667	7.77333350173333	7.80885817206667	7.85006796526667	7.92778991063333	8.5297299067	7.9654922167	8.1555174828	5.7522795319625	7.4998655498	7.3728160977375	7.5943203509375	5.3587286531625	8.137250983725	7.11381860375	6.3193211436375	6.0198027730375	6.6878798544625	7.89509907955	7.253153407575	6.2293763816625	7.689497625775	5.9465690970375	5.875284081675	9.25491223335	6.2570422529875	5.17426570655
AEBP1	9.37315651573333	10.3279289883333	9.4380361239	8.92439750036667	9.33431771596667	10.3067852963333	9.3977314313	9.4053853352	9.17068669006667	8.85725946426667	9.52647587456667	9.40572716393333	10.1234714825	8.89448661796667	9.13345200226667	9.4701394399	9.2665087383	9.21923201876667	9.72120923983333	9.2504934947	9.1444789886	8.89245379763333	10.1817017244333	9.3708207766	9.22105633416667	9.74647951126667	9.20969082506667	9.1264708201	9.0245170911	9.49171695703333	10.660376834625	10.4142448779	11.21638231275	10.3857795483375	8.3764016866625	9.79357507235	9.5434771538	8.4760876417125	8.4782752633375	9.034311044225	9.7611886620125	9.9747627971625	10.179992366175	9.4937203407125	10.862554406875	8.9339907527	9.2659004092875	9.35165933365	8.8959789872125
AEBP2	9.52154992413333	9.5235885938	9.37448101043333	9.52460765843333	9.24906460443333	9.10164810806667	9.3081324896	9.4062374433	9.31037238426667	9.36637757616667	9.3506707509	9.58124548593333	9.51793022156667	9.56405433016667	9.47672122316667	9.58332188926667	9.42529776886667	9.342374293	9.36139071783333	9.3430122693	9.27269420623333	9.32079048156667	9.21895341863333	9.43929541906667	9.5572340329	9.38306566873333	9.56112896596667	9.5006663641	9.5891046524	9.24906460443333	9.4406575798875	8.611328005825	9.4766648531125	9.1601743698125	10.3614825963375	9.32421489955	9.3824358106125	8.6828470945125	9.3809481978375	8.87523381705	9.2137071132375	9.161126720925	9.4431707144	9.1984943151125	9.21437458995	9.9578263047625	9.1426394582125	9.262655878075	8.88891638515
AEN	8.05151205063333	8.0454396565	8.0178634167	7.59891295436667	7.82546898523333	8.567722098	7.79411005973333	7.57362402273333	7.5036646208	7.98032269476667	8.02916402816667	7.83170984583333	7.93973701793333	7.39799520176667	7.4059313457	7.84039820036667	7.77494111046667	7.39843440046667	7.93350640933333	7.75892581943333	7.72342960036667	7.638190635	7.86946256953333	7.49427494996667	7.54724119513333	7.75710094766667	7.5722112496	7.4309252422	7.57062760993333	7.6385752678	8.2771093368625	7.7135973036375	7.71633042695	8.48768531085	8.70435397625	7.7623798609375	7.6035509586	7.64740366935	7.92433164125	8.0823109685875	8.04689039585	7.5937172651625	8.1666131019375	7.5953164696375	7.6111122251	8.154560339425	7.9697557031625	7.705487179775	8.061434638525
AFAP1	8.19527603783333	9.11722211846667	8.36927172343333	8.04569066363333	8.0599817753	8.84185330076667	8.09116123516667	8.13278884896667	8.1108485699	8.33049373626667	8.39613854083333	8.00459405576667	8.4670485497	7.88017638526667	8.32372760773333	8.1309187571	8.26554889683333	8.0270265421	8.17180830633333	7.95903746286667	8.2306207657	8.11623872123333	8.450187556	8.41055164333333	8.3301111539	8.1446192742	8.0092883587	8.10910973556667	7.89403179476667	8.1269279639	8.2038558720875	8.3506350278375	8.6326546072625	8.380067181575	8.2616010785375	8.17225824595	7.9736311137625	8.6000392675375	7.6664345562625	7.3751367748125	8.421542155725	8.2568796396125	7.94610189795	8.0688024937875	8.581023681175	8.840739273975	8.11051545745	7.8258124351	8.4477630615375
AFAP1-AS1	6.13341633473333	6.2530878703	5.7134017149	5.8723705768	5.98973166146667	6.10144468946667	5.93494113283333	6.01453148523333	6.05168153436667	5.9803597769	6.1967321714	5.79360696466667	6.10968038246667	6.15909576416667	5.76561875343333	5.74337751063333	5.8680783907	5.88022494313333	6.25880908963333	5.91489268933333	5.85003046993333	6.06178501446667	6.08749594693333	5.79327165286667	5.81747770303333	6.0948313077	6.20603679023333	6.24146855676667	6.01026015276667	6.02391557693333	8.2112517476125	9.53548181055	7.2899588048625	10.92299084675	6.0930612265875	9.0105954766	9.14317771195	8.0535100996625	10.74857143175	7.6190507709375	8.453945422175	9.7466332555	7.6716062307875	8.7944553017375	7.7638847410875	7.8695448041	7.965442365375	10.054131769875	6.457382977075
AFAP1L1	7.72957812956667	8.0832207838	8.26931645073333	7.9728338718	8.38030742013333	8.51647173566667	8.36225954693333	8.19509360003333	8.45494537353333	8.42995300293333	8.00067911146667	8.40430402763333	8.75319655736667	8.23812952036667	8.24697914116667	8.24191182453333	8.53631378806667	7.84154307053333	7.96025884943333	8.04481023156667	8.2456172625	8.41346073156667	8.3868261655	8.30020810763333	8.57884833016667	8.05107162793333	7.71072187423333	8.32924887336667	8.08944590886667	8.7143343607	7.4519821644	7.331431084875	7.0107070863375	6.731644237075	6.7704455435375	7.44902089835	7.0543143331875	6.970229649425	6.9077700436125	6.9503836095	7.2406160176	7.0868246257375	7.1481434166375	8.0521652639625	7.2421886146375	6.7029147505375	7.68572301865	6.94593197705	6.786467069325
AFAP1L2	6.30505371093333	7.21850800526667	6.72307284673333	6.77336699166667	6.36695466033333	6.58980484003333	6.93740468023333	6.67812619206667	6.7122219245	6.89414823856667	6.76701601346667	6.80294936493333	6.78443609886667	6.77622027396667	6.67956426933333	6.63125240006667	6.57953550023333	6.39468293196667	6.73388557433333	6.3930544059	6.50448300046667	6.93851213456667	6.97333240516667	6.67973376913333	6.84683737756667	6.56608789753333	6.7132545471	6.5640677611	6.6470013936	6.92954778676667	7.76293541195	6.633996123075	7.263645416475	6.6650666296375	7.0203480302875	6.104568350275	6.1854023218125	6.5901169479	7.543881285175	5.9892570615125	7.7565846204625	6.513379901575	7.474266773425	6.1980321467375	6.4249123573125	6.3123836695625	7.07728759055	6.5931533932875	7.5377610743
AFDN	9.675477314	8.9287368138	9.85247081113333	9.57688322073333	9.81162439976667	9.91316413883333	9.87305390053333	9.72711919156667	9.63824288053333	9.74647951126667	9.19856144583333	9.48069893516667	9.90838486343333	9.83097438803333	9.72821575796667	9.77210121163333	9.52984472906667	9.53925348906666	9.3705567996	9.76201817196667	9.46329924266667	9.64096876766667	9.55615606303333	9.69991286606667	9.89174229326667	9.58169574736667	10.0930104578	9.82332639686667	9.68396399823333	9.7392767589	9.4173172235625	10.2849566581875	9.694079995175	9.0828124761	7.8206549287	9.635916912525	9.325882565975	9.44438871145	9.18842275145	9.4017551303	8.9342613696625	9.4399821400375	9.3474002481	10.1088266608625	9.8201109289375	8.7937727094	9.2050922393125	9.3529412627	10.919442164875
AFDN-DT	6.2039479891	6.5676264603	6.5627606074	6.35945471123333	6.76280757586667	6.49734328593333	6.68752519293333	6.7433817069	6.46031126983333	6.4368093172	6.42481668786667	6.71948623666667	6.1603509744	6.6688417435	6.78443609886667	6.55848910013333	6.51525368693333	6.5059085369	6.84544521973333	6.52511208846667	6.2819185098	6.5599231879	6.4150896231	6.50673203466667	6.75438583693333	6.44192625683333	6.52219610216667	6.86804167433333	6.66146675743333	6.74825183543333	6.803494596525	6.8629754603375	6.8887346445875	6.5117891967	6.021079725025	6.79612357615	6.60712280275	6.7002356768125	6.55842449665	7.03425396085	6.461392152275	7.114724135375	6.5836483896375	6.9114057064625	6.7285745799375	6.697991675125	6.4222660004875	6.761758178525	7.6658546865125
AFF1	10.265381463	9.9868596396	10.1914675064333	9.9697043418	10.5343437516667	10.385648664	10.1278154367333	10.1603098556333	10.1817017244333	10.0785028137333	10.2039494191333	10.0392667129667	10.1921972902667	10.0487300226333	10.3242912936667	10.2583841328667	10.1817017244333	10.197927062	10.0272414527333	10.2900180503333	10.1278154367333	10.0567162515	10.4662090936667	10.0634239839333	10.2549894329333	10.1228537561333	10.0406619704667	10.1404343919333	10.0771338147667	10.2234459877667	10.0314775706125	10.1656312941875	9.72175493245	9.6372055649875	9.9862495658	9.9552083968	9.61951390505	10.142396986475	9.8864604351	10.1971194743	10.19382216925	9.7290141820875	9.7856195092125	10.3408797863625	10.234362078025	10.1823503972625	9.9697328690125	9.7045018315125	10.704895520125
AFF2	6.9289390564	6.58632725073333	7.29764229456667	6.88451487223333	7.34859410916667	7.17816967966667	7.3741364478	7.50386989906667	7.59810109143333	7.1210566043	7.315091308	7.40167989736667	7.71109937036667	7.19006026586667	7.5897137165	7.43183479306667	7.35805687893333	7.1070514044	7.66579128903333	7.34696648906667	7.48824950846667	7.4213980835	7.5656102498	7.2015559516	7.19171552656667	7.31356201173333	7.52197518346667	7.66226476026667	7.4372043452	7.1841540495	6.7068600356375	7.539497435125	5.8834355712	6.0510747551875	7.7990840017875	6.7224114001125	6.704317891525	8.44826711415	6.3393486321125	6.2712767482125	6.6774742483875	6.2288938581625	6.374200964	6.844599849	6.457382977075	6.3796499967625	7.3175747812	6.2278705358375	6.3687929392625
AFF3	8.16465031303333	6.9267000675	8.5552425385	9.05393422446667	8.97385807033333	8.91303873063333	8.5509194692	8.56630185446667	9.20006723403333	8.84803969063333	8.53018325166667	8.33900038393333	8.76359004966667	8.45062157316667	8.33466396333333	8.4787775357	8.7396443685	8.02761289276667	8.46136077243333	8.241246287	8.8809771856	8.55905329376667	8.9234096209	9.0318043073	8.9523011526	9.001140372	8.38842519133333	8.76416285833333	8.83534199393333	8.438714091	6.79348419305	7.1461577833	6.349969553975	6.97066016195	7.1488945007125	7.541231167375	8.516102111325	7.3302231550375	6.13330905435	8.6735611200375	7.0198062478875	6.5880307614875	6.1269134521125	7.928004366175	6.95384771825	7.107523477075	7.6927085518875	7.746010631325	6.6878798544625
AFF4	10.5294529903333	10.343333594	10.42499663	10.349058215	10.405404536	10.579323356	10.468345101	10.076517074	10.2450100585333	10.2248309776333	10.525353209	10.2635420467667	10.2465581572667	10.0796241120667	10.1973062514	10.5669687916667	10.2294653881	10.1504587804333	10.1424682613333	10.2380926764	10.3919358566667	10.1914675064333	10.2721245764	10.2583841328667	10.457649326	10.2149073907333	10.1311542191	10.085428269	10.2627184547333	10.1125747366667	10.462893306975	10.55605677375	10.2688142063	10.233341812725	11.006407189	10.3390069602375	10.3054125669	10.1696314332375	10.2774508003	10.83492120475	10.1823503972625	10.3654654383625	10.70771696575	10.380100143275	10.1521714091	9.6094821334125	10.3935613394375	10.553978002375	10.588990759625
AFG1L	7.0450668494	6.69854135513333	6.97574777606667	7.45003266333333	7.11088066103333	6.4776060104	6.87204449983333	6.7729697068	6.98179079703333	7.12507950466667	7.08598782223333	7.18272283866667	6.92001999223333	6.9984254518	7.27257537836667	6.73118247976667	6.86106977463333	7.20981788643333	6.34877837493333	6.9798301219	7.29266831073333	7.25462218913333	6.72262528743333	7.26306522686667	7.06988733613333	6.95077845246667	7.24600976303333	6.95649142263333	7.0383722464	6.8582043489	6.3293913424125	6.898004645075	7.3432119071625	7.2323039115125	7.5342984795875	7.2092323004625	7.772382789875	7.166276037675	7.135073036	7.001191157075	6.6540577114	7.38935545085	7.435659515825	7.3186465739875	7.4085240065625	6.3705596446875	7.23412297965	7.4542460203375	7.118079960375
AFG3L1P	7.10388358433333	6.8475629806	7.13605442053333	7.0733015537	7.01072424256667	7.63015683493333	7.11223524413333	7.0027720134	6.9767901739	7.0385881742	6.96568004286667	6.87086273826667	7.2729921182	6.78101061193333	6.9433759849	6.93091532383333	6.85869216916667	6.93145408623333	6.84810994473333	6.90726488423333	7.03124383296667	7.04327809023333	7.1502758662	6.98078866016667	7.02173530263333	6.9988833586	7.1633212566	7.20981788643333	7.02960691456667	6.7956566175	7.25397007465	7.3839797376875	6.8704961538125	6.8411929666875	7.3084025442125	6.8078240334875	7.2938742578125	6.96870937945	7.2189566671875	7.167328471	6.78573493955	6.79290550945	7.083883047075	7.112621492125	7.2852697372375	6.8359498023875	6.9278429031375	7.051069206	7.252513641075
AFG3L2	8.69372180293333	8.7443775813	8.90920874266667	8.73092778523333	8.65399074563333	8.65652656563333	8.78141670223333	8.58452647526667	8.66756814326667	8.6864685059	8.58929592766667	8.49600594836667	8.4868600845	8.52335220963333	8.51456257503333	8.67876640966667	8.5493248304	8.7868065198	8.54545974723333	8.5111734708	8.64484786993333	8.6867264748	8.48638467783333	8.66324780786667	8.73252077096667	8.77315209706667	8.4694403649	8.60748554866667	8.5956103325	8.45470256803333	8.517433869825	8.179804503925	8.5422882199125	8.4717349410125	8.5854018687375	8.7369214296875	8.521172416225	8.8174592852625	8.517433869825	8.57820086475	8.5775966406375	8.8349047422625	8.470311224475	8.631868875025	9.3832029819875	8.1293352901875	8.650730335675	8.4279758811	8.5314273715
AFM	5.074960343	4.98374956443333	5.0179498037	4.96188929883333	4.900089089	4.76466482483333	4.8175930659	4.92558460233333	4.96109563513333	4.91006943376667	4.9446076234	5.0138356209	5.1076913833	4.83633481663333	4.9711776575	4.9757109959	4.8589934507	4.9412642638	5.0138356209	4.99013482736667	5.10040338833333	4.8175930659	4.80920769383333	4.83304347986667	5.04632349013333	4.8547178109	4.7872640928	4.97629124323333	5.06949747406667	4.8166454792	4.9173638344125	4.85043278935	4.8199566483875	5.1567129731125	4.8237295627875	4.797452574975	5.0056120573875	4.981108838325	5.1270604907875	4.895610320525	5.0844969511375	4.7756122708	5.0436592698125	4.9321891784875	5.1087694704375	4.9367093802125	5.177359729975	4.8793620467875	4.9405438185125
AFMID	7.5465212187	7.65555179926667	7.62349127133333	7.7579657396	7.72401227953333	7.9844181219	7.7922130109	7.81986988386667	7.87330457366667	7.8868709247	7.8211530208	7.6232902527	7.83170984583333	7.72077743216667	7.77290140783333	7.870533212	7.89230936363333	7.79092469206667	8.02110581393333	7.78512570056667	7.84039820036667	7.9959381898	7.9431093375	7.81053735413333	7.82884422933333	7.88644690523333	7.94921059606667	7.9959381898	7.7831528346	7.9686196169	7.681241178525	7.58457740545	7.7355543852	7.71322202085	7.4216440737375	7.87274755835	8.2585967183375	7.9556617677125	7.8564216196375	8.0724225282625	7.730015540125	7.8134795308	7.6835198640625	7.744687622825	7.609299433175	7.9580349088	7.418559134	7.8184336721625	8.5868626713875
AFP	5.03234213193333	4.6037745952	4.7517219703	4.8374527136	4.9141646226	4.87449374196667	4.81425255143333	4.68124577203333	4.80949409806667	4.9384986083	5.04448773066667	4.95271452263333	4.7227279981	4.8194901784	4.8034747919	4.83006369273333	4.85574722293333	4.71293147413333	4.44302797313333	4.78321857456667	4.81794368426667	4.79974864326667	4.93819518083333	4.8430068175	4.95336011246667	5.00084239636667	4.80986855833333	4.84023454976667	5.0397327582	4.78935392693333	4.7059669196625	5.0225558877625	4.900600540625	4.9948242187875	5.0418210088875	5.068258911425	4.860369986225	4.933838993325	4.7225276291625	4.946552383875	4.7269757271125	4.9135028720125	4.8752073645625	4.645588409875	4.8600196361	5.052766239625	4.85687408445	4.93972529175	4.922594434025
AFTPH	9.57977437976667	9.13739817936667	9.20274899793333	9.40264975226667	9.2310012818	8.81375303263333	9.1710577011	9.39178326916667	9.17408850983333	9.2196001053	9.1188652674	9.3794491449	8.9234096209	9.44981625876667	9.15263179146667	9.36522480646667	9.2319223723	9.31531457906667	8.91930322643333	9.1879597346	9.20690644583333	9.1047617276	9.01623938873333	9.14818938586667	9.10024223323333	9.3090221405	9.26359752016667	9.14869747156667	9.37315651573333	9.08448940916667	9.262655878075	8.9040614724125	9.48095970155	9.1866543055	9.5991572499125	9.0531456470125	9.9336960194625	9.4133753776625	9.411239182925	9.8220138668125	9.4297151684625	9.3436212420875	9.2225810528375	9.272227561475	9.098664951325	9.3305713891875	9.3809481978375	9.8738114477	9.14317771195
AGA	8.57277250286667	8.38866109853333	8.17645349496667	9.05309940973333	8.48615051906667	6.84544521973333	8.16851135886667	8.39526173276667	8.63218879696667	8.4700894674	8.65828822453333	8.89860156386667	7.48694691663333	8.7476188341	8.29249712633333	8.32834234233333	8.70985689163333	8.8077542623	7.2457594235	8.02500540416667	8.72489751176667	8.88646539056667	8.2072030067	8.61945104596667	8.50319331486667	8.3149166743	8.3768358232	7.9580997626	8.3091089566	8.55417022713333	7.3168886304125	7.8564216196375	9.20187721255	8.83662590975	9.0019735098375	8.7729467034125	10.0377915498125	9.3189687729375	8.4886274218375	9.0023036956625	8.535926556575	8.82215662005	9.4176607609125	8.225897753225	8.541642284425	8.3354030370625	8.716555726525	9.7651888371375	7.6975133538875
AGAP1	8.7456130028	8.73767776486667	9.22556174606667	8.6477531434	8.77156534186667	9.3504459381	8.91893088036667	8.82650690073333	8.7895641645	8.91303873063333	8.5041159312	8.6163534166	9.3894682884	8.67933365503333	8.5502937953	8.9640787124	8.6475431442	8.69539028803333	8.66376517603333	8.77370996476667	8.45871324543333	8.8444361051	8.70403544106667	8.6372086842	8.806983153	8.77443507503333	8.90809567763333	9.10226084396667	8.82938934963333	8.83021370566667	9.3634877682	9.7779988407875	8.8095015764125	8.5916384339125	8.3571286321	9.0194708347125	9.0658805609375	8.4264398574625	8.73758895993125	9.9100715875	8.607589030325	8.9499564527875	8.740979564225	9.0819918751625	9.4413435101375	8.9686188936125	8.76761825085	8.82683701515	9.4021062374125
AGAP2	6.8475629806	6.67401612596667	6.78756779036667	6.8296968937	6.9045150757	7.38575464883333	6.58980484003333	6.80627775196667	6.94854831683333	6.97311099376667	7.0964301904	6.8584192594	6.96008308726667	6.82073017766667	6.9466244856	6.75132675173333	7.03004816366667	6.89987243016667	6.9284995398	6.9668030579	7.03983337083333	6.72136414853333	7.0115837892	6.73997610406667	6.75754974686667	6.9049963316	6.6975933234	6.66391814546667	6.91685476306667	6.8365334033	7.0133871376375	6.7428314388125	6.7340436041125	6.6370693743125	6.4211231231625	6.5475250065125	6.7365149319	6.8967887938	6.9943133831	6.7378379702375	6.9259363055375	7.0900076687625	6.682517135125	6.622176522025	6.8173309326875	6.9529511034375	6.8623639106875	6.6412453651375	6.6430786848
AGAP3	8.23081226346667	8.26143280673333	8.47557490663333	8.15816017793333	8.3244982083	9.04694398236667	8.46323928833333	8.45118786496667	8.33382879886667	8.3827401479	8.1305303891	8.29312772756667	8.86350619003333	8.25113391873333	8.128462251	8.2375904402	8.28196201323333	8.30686063766667	8.61772066756667	8.30134963983333	8.03203166323333	8.31214275363333	8.35478321716667	8.08252232866667	8.2375904402	8.32158028293333	8.33049373626667	8.38935060503333	8.46849327096667	8.27128432586667	8.6677727699375	9.0701333642125	8.270281624825	7.785558384675	8.25480619665	8.4369991779625	8.2365813374875	8.0116559744	8.57820086475	8.4101147532	8.1295462907125	8.2481658816125	8.2692590117125	8.30452226405	8.5881941318875	8.373495101875	8.408839702625	7.9586573064625	8.7107573032125
AGAP5	9.0994287809	9.001140372	9.30662139256667	8.82790555956667	9.0692253431	9.88946250293333	9.39666722616667	9.11568845116667	8.937679545	9.04369217563333	8.8347706159	8.80160414376667	9.323688984	8.91773951846667	9.3811287244	9.09966751736667	8.93221546806667	9.2344975789	8.49338715876667	8.9384218534	8.8548180262	9.07956765493333	9.24481344223333	9.05883172346667	8.91930322643333	8.9814911206	9.50807193116667	9.07094475426667	8.92895193103333	8.80325880053333	10.379226898975	10.0329143163875	8.6863569379125	8.699439680575	9.3436212420875	9.041031372525	9.444788134125	9.043293857575	9.6489701628375	9.731225121075	9.2716170310875	8.7017415285125	9.24121406075	9.545095181475	9.7129578113875	8.842468428625	9.192441701875	8.7348540902125	9.9372896315375
AGAP6	9.64080748555	9.50536344848333	9.82678063706667	9.25372640291667	9.62639090228333	10.4202199615	9.96079033225	9.63240467708333	9.47966952316667	9.56164507865	9.335097901	9.2997592449	9.90527100551667	9.42687152226667	9.92348238611667	9.61540543238333	9.43890619278333	9.75066162743333	9.0568058332	9.42151873901667	9.35213494296667	9.62764353751667	9.79084989226667	9.56347360611667	9.41700790718333	9.50475687985	10.0054968517333	9.59545067155	9.44425659178333	9.28158435818333	10.899521792	10.62228831625	9.20805897115	9.19050651789375	9.81066859364375	9.56333028674375	9.99199941765	9.5763728082125	10.2051872849812	10.2677751302125	9.8155789256375	9.301285976175	9.7564921200375	10.1047625065125	10.3376689255875	9.389324796275	9.7985817849125	9.21259377005	10.5491001005625
AGAP7P	9.64080748555	9.50536344848333	9.82678063706667	9.25372640291667	9.62639090228333	10.4202199615	9.96079033225	9.63240467708333	9.47966952316667	9.56164507865	9.335097901	9.2997592449	9.90527100551667	9.42687152226667	9.92348238611667	9.61540543238333	9.43890619278333	9.75066162743333	9.0568058332	9.42151873901667	9.35213494296667	9.62764353751667	9.79084989226667	9.56347360611667	9.41700790718333	9.50475687985	10.0054968517333	9.59545067155	9.44425659178333	9.28158435818333	10.899521792	10.62228831625	9.20805897115	9.19050651789375	9.81066859364375	9.56333028674375	9.99199941765	9.5763728082125	10.2051872849812	10.2677751302125	9.8155789256375	9.301285976175	9.7564921200375	10.1047625065125	10.3376689255875	9.389324796275	9.7985817849125	9.21259377005	10.5491001005625
AGBL1	8.23491096496667	5.62383381533333	9.0505940437	9.4115673382	9.777160422	10.2843988106667	8.86413920716667	9.36556749346667	9.069788456	8.6477531434	8.54948053363333	8.8469376564	7.8485000292	8.25498542776667	7.42119358383333	8.7713603655	7.99457980793333	9.09304113386667	8.08538773853333	8.80351422623333	8.91359961823333	9.60260454816667	8.79630037946667	9.56543229423333	8.5559855779	9.8222572008	9.4273805618	9.51428229016667	9.5134063721	7.4580069542	6.294450265125	7.354996561975	5.6065671920625	5.8834355712	5.3535472393	8.50238004925	7.2244777977375	7.515959382025	6.462608253975	6.041292536175	7.831780272725	6.0079243362	6.5201343774625	8.7017415285125	5.698902916925	6.94874793885	10.635743570375	5.54108684665	5.2368671834375
AGBL2	7.66924068126667	5.50524587633333	7.04482631686667	6.59705400463333	6.23656312623333	5.40400398573333	6.5784020265	6.95713345206667	6.69038621586667	6.02357185676667	5.7211993058	6.966251707	6.8662156741	6.63871173856667	8.2473462104	7.55101718906667	6.20240430833333	6.98316834763333	7.54116999306667	8.0148639043	6.01453148523333	6.04792531336667	6.13889770506667	6.3916866303	6.63572610226667	6.68987593646667	7.41703284576667	6.99254296623333	5.8934458098	6.70124268523333	6.7820348084125	6.0968641043	6.42353679535	6.20376630425	7.7646958947125	7.53237868545	6.647157704825	6.11860558985	6.6924683093875	7.1913333058125	6.0329395949875	6.0192287623625	5.895276296125	7.8686152696875	6.70500012035	6.69700917	6.3097087085375	7.3799155771875	6.30541127325
AGBL3	6.0179568926	5.84869381583333	6.5773364226	6.1402510802	6.15743343036667	6.04375432326667	6.11015499433333	5.9326319218	6.29205239616667	6.2266599337	5.94608492843333	6.104099226	6.379896752	6.29411376323333	6.34560302093333	5.95285162933333	6.1150632858	6.2797717253	5.9673531215	6.04769577976667	6.39766993523333	5.84291234023333	6.21707358353333	6.4148044268	6.45004447303333	5.99885835643333	5.96273086863333	6.01533932686667	5.70662876766667	6.94204568866667	5.911341816275	7.1815441489375	5.889289933425	6.209453684075	6.369310808175	6.7547722876	6.081869751175	5.8651583969625	6.446793586025	5.970620888475	5.333333230025	5.7889413714125	5.6739369691125	6.3960071742	7.133045500525	5.54080124495	5.77697583435	6.315294933375	6.340552330025
AGBL4	5.67957456896667	5.89480805403333	5.82022198043333	6.10086186723333	5.56219043726667	5.79454364773333	5.5148612499	5.9406551838	5.96543006906667	5.55128248533333	5.58441893253333	5.59361518226667	5.83005650846667	5.97348658246667	6.3888168335	6.04938508663333	5.55785470003333	5.57177646953333	5.996936067	6.27501357393333	5.69247603413333	5.56113629343333	5.4240046501	5.6606535434	5.7975562254	5.7620715936	5.86123000776667	5.9096892039	5.87490359953333	5.80907432243333	5.890573197625	6.050267612975	5.5842495739625	5.6159755468125	6.5581918120375	6.3200301885375	5.6765497863125	6.324427431875	5.70647869705	5.6588741361875	5.5402273893125	5.399672555925	5.598646676575	6.3113958895125	6.6594329893625	5.7694989144625	5.468451148225	5.9449747681875	6.5259433389
AGBL5	7.23498118723333	7.0310272853	7.3087776502	7.51067916553333	7.31572429343333	6.9488300801	7.35044708246667	7.4799340884	7.5033795357	7.52211793266667	7.12232077906667	7.5194007078	7.37936523753333	7.44921271	7.41475558276667	7.32889607756667	7.54680418963333	7.35231191323333	7.32056996033333	7.4456540108	7.25352643333333	7.37526758516667	7.48735032076667	7.57584128376667	7.4633841991	7.37589732806667	7.34802560793333	7.42572305996667	7.40796281496667	7.47607378956667	6.9739152551125	7.2098365127875	7.5763376415125	7.044988107725	7.0947182953625	7.5335300564875	7.47272201775	7.46380405425	7.2406160176	8.3179448962875	7.0500815868125	7.5605466306375	7.5094224035625	7.1036522507625	7.2684316993125	7.9025117755125	7.1122003972375	8.1676099061625	7.689126265075
AGER	11.9804097183333	7.43662786486667	12.4147398943333	12.5395158773333	12.5395158773333	11.087024561	12.2403998056667	12.1829424536667	12.205062994	12.7598144533333	11.9804097183333	12.0215918866667	12.144577185	12.4245432213333	11.9742533046667	12.356894748	12.4365696906667	11.706568687	11.680865637	12.4486033126667	11.7031616523333	12.644359652	12.4056350076667	12.69728775	12.612078921	11.9041646323333	11.7177258486667	12.1980152123333	12.528340817	12.287267049	8.4219674587375	10.4866483923	6.9999054908625	7.202388983975	7.62744107245	10.99690735325	9.5874674439125	8.8768197893875	7.8888037264125	8.6694822311875	8.8218932151625	8.9359001875	8.365404653575	11.578619384875	7.626636850875	8.3163204193375	10.4087484474	7.19088515045	7.6714574814
AGFG1	11.356288655	10.9743339216667	11.260204951	11.1972218516667	11.2373107903333	11.347603894	11.096071912	11.01862793	11.0129188536667	11.188167223	11.1425160406667	11.0601977663333	10.9994422586667	11.1768525123333	10.9817134213333	11.2840508466667	11.0413716316667	11.043539333	10.9619820596667	11.1747146603333	11.21896623	11.1786698343333	11.0623920436667	11.1337793666667	11.1337793666667	11.0220619516667	10.937933604	11.0538575166667	11.055886108	11.113666534	11.1577543495	11.1385296585	11.15532946575	11.175694560875	10.687299252375	11.17356442225	11.19527151575	10.724649871	11.110332345875	10.868812573125	11.19527151575	11.22376076025	10.848799705625	11.182517922125	11.1242808225	10.77883082575	11.12976475925	10.994638919375	10.544239211625
AGFG2	7.1277704081	7.0874378204	7.0712011178	7.16906445826667	7.233549118	7.5485237122	7.22497506136667	7.0993479252	7.14406325013333	7.1093460242	7.1601095677	7.22833239246667	7.20530277893333	7.0904527664	7.05848816236667	6.96883017216667	7.25114860533333	7.05677526796667	7.36855831146667	7.23731622696667	6.988494269	7.30654600456667	7.29544304213333	7.1210566043	7.12615518573333	7.31263403903333	7.1275928339	7.0752951462	7.2475917498	7.0492195924	7.5105681896125	7.2434335708	6.9840001583	7.281151360275	7.3366284192	7.4199731529125	7.0981082141375	7.21066884395	7.3511763274375	7.7771429300375	7.2331349671	7.0120136320875	7.1859214186	7.283276736775	7.508583390725	7.2187246917875	7.2200913310125	7.3397822081625	7.4654648244375
AGGF1	9.00196339286667	9.1658020337	9.01067724233334	8.97641932173333	9.11854756676667	8.05197377203333	9.01246913263333	9.02938480366667	8.95947821943333	8.90625753393333	8.89832159676667	9.07137184143333	8.84217274983333	9.28758614856667	8.96031983693333	8.92240225473333	8.97751576116667	9.06079635613333	8.68050270086667	8.8767367681	8.79959459306667	8.98698205956667	8.91773951846667	8.998762989	8.95083481466667	8.98793096546667	9.28758614856667	9.0672954877	8.87469822573333	9.2953726768	8.716787838925	8.8174592852625	9.3107597112875	9.27067574265	9.3704339862	9.2355101466625	9.1833292007375	9.007833409325	9.60527682305	9.35165933365	8.8391616820875	9.3341555118875	9.315528225875	8.8062877178	8.9380775333	9.0373189210875	9.10210188625	9.4311571478875	8.9248480559
AGK	8.13322874703333	8.33101151783333	8.08339398703333	8.23142827346667	8.06058831216667	7.02217090923333	8.0722101529	8.01529378886667	8.11920204163333	8.1838820776	8.1894398053	8.33290685026667	7.53160579996667	8.0287438711	8.40959482183333	8.25953874583333	8.2196428299	8.13414030076667	7.54221849443333	8.07994783723333	8.3858239492	8.20949319203333	8.04203756636667	8.3149166743	8.27240053816667	8.15755001696667	8.2147672654	7.99166892363333	8.19658451073333	8.24419558836667	8.0071091652	8.40506296155	8.5204187036	8.76575237515	8.9625772714125	8.254350125775	8.4816434263875	8.6211406826375	8.20010348555	8.2681843162125	7.989717918625	8.4526379585625	8.6392103076125	8.141874611375	8.4591035485375	8.3467856287875	8.1608660221375	8.45798970465	8.0068772971625
AGL	8.29312772756667	7.9172882238	7.8252758185	8.31214275363333	8.04359103843333	6.2631741365	7.9838271777	7.99636952083333	7.95748538966667	8.12274738953333	8.12650216426667	8.27128432586667	7.3638815403	8.10188851356667	8.08923053736667	8.05603454913333	8.12537585893333	8.3546280861	7.39843440046667	8.11002292626667	8.14245764413333	8.36800581616667	8.01461207073333	8.2764734268	8.1827721597	8.07978340773333	8.18754892346667	8.11002292626667	8.11669004756667	8.25338325496667	7.160663873	7.5356158018	8.63756163125	8.9431268453625	8.9374679804125	8.3166885257	9.4090764284	8.1031469166375	8.9683410049	7.3133911252125	7.793553727875	9.4864673137875	8.4760876417125	8.219888114925	8.5425538658875	7.6927085518875	8.1615252851625	8.9608854055125	7.1479244589625
AGMAT	6.12349871	6.4893570423	6.3970383485	6.10762257576667	6.18181357383333	6.47562661173333	6.18062837916667	6.28143542613333	6.14957469303333	6.13161183993333	6.20661727593333	6.0812177499	6.47388685546667	6.25533366203333	6.3703745842	6.36190416023333	6.3958038012	6.3842361927	6.6776100476	6.4174437522	6.3597184182	6.2379023234	6.36894528066667	6.2312170505	6.26224360456667	6.31446728706667	6.20974626543333	6.4074843565	6.54004917153333	6.24125199316667	6.926998376825	6.3991043687125	6.800598639225	7.0042773842875	6.3803848683375	6.3319128215375	6.2712767482125	7.3679093599	6.5956291436875	6.538895762	7.179729902725	6.7668214559875	6.7661614716375	6.3335400521625	6.8634415447875	6.546794205925	6.90814414025	6.2615966320125	7.4731256604625
AGMO	5.3444376151	5.28709945676667	5.11839750606667	5.19038734426667	5.20792730646667	5.2481364408	5.1118361792	4.91847327553333	5.01658074056667	4.9307718277	5.50296872453333	5.22891750336667	5.07241350813333	4.98660968146667	5.52468193373333	4.98873906136667	5.11495693536667	4.81981601713333	4.9069619337	4.66162323946667	5.23427945783333	4.6144161543	5.2268475374	4.78376105623333	4.9786149979	4.75728475256667	4.79516537996667	4.58948791816667	4.47649359706667	4.9681453388	5.9079035580125	4.9265734195625	4.9595074712625	5.2405647099125	6.5917149364875	4.8701774299375	4.7669085085625	4.8316189349	4.274364441625	4.734892016625	7.1649812876875	4.4870460570375	4.5156916677625	4.8199566483875	4.8964431166625	4.6935585916125	4.8269300281875	4.8324860215375	4.6900120318375
AGO1	8.80900700876667	8.92133277243333	8.8741937955	9.09160251616667	9.133733813	8.51284345	9.1119149527	9.15463097893333	9.12559556966667	9.0247466088	9.1565788269	9.11722211846667	9.03153702416667	8.95888417556667	9.0765326182	8.97385807033333	9.06595573436667	8.9937935829	8.88132349646667	9.2411508878	8.99124212256667	9.1327538491	9.26959002813333	9.31568950006667	9.20969082506667	9.19389537173333	9.10763266873333	9.18841559093333	9.1128062248	9.01156857803333	9.060865438	9.12323876615	9.34569474455	9.1372326850375	9.195940697225	9.352279806175	9.097610676325	9.1314673424	9.161443614975	9.3262241363625	8.902734434625	9.330294752175	8.898571264775	9.0219899416125	9.4647710084375	9.508497226225	8.835855341	9.166475796675	8.840187299275
AGO2	9.4971441587	8.81898438143333	9.5600486119	8.830827109	8.80112352376667	10.634117953	9.1145158132	8.88672765096667	9.05911928816667	8.96114902506667	9.12389427823333	8.65341936743333	9.71726446146667	8.65985635116667	8.69445079166667	9.15959046676667	8.88646539056667	8.96506290433333	9.33797206873333	9.07534201946667	9.20776522946667	8.74048210776667	9.17032677343333	8.91387516653333	8.97315136603333	8.78718849826667	8.97918224333333	8.69396963113333	8.79110520683333	8.5938022613	9.5347058295875	9.29818292855	8.622727942425	8.8635370493	9.3296926736875	8.9835110784125	8.7909831285875	9.2447279453125	9.050684404375	8.8564673304375	9.1149571299375	8.6686858296125	9.0413099050375	9.1007675886875	9.2315054297875	9.08701937205	9.000688552825	8.0483744739875	9.4766648531125
AGO3	9.62749567033333	9.19856144583333	9.54839986156667	9.23568649286667	9.4022199948	9.81515512476667	9.39467102683333	8.97233428956667	9.04694398236667	9.3787523269	9.3705567996	9.1717229526	9.33680912653333	9.34518677386667	9.1720251083	9.3304994582	9.19023685456667	9.26560360593333	8.75359595626667	9.03494895303333	9.3333231608	9.36811415353333	9.25247592933333	9.29033759433333	9.31773513153333	9.21242869693333	9.48251899083333	9.29501886376667	9.2319223723	9.16308819456667	9.4883921265125	9.3969333648875	9.5707123756375	9.060865438	9.60693429705	9.7204926133875	9.6695114851	9.3137480019875	9.7222985863	9.04911674255	9.162345886175	9.0086451650125	9.20218499895	9.7242795587125	9.611474883525	9.1863497734375	9.2342591166875	9.1778153657625	9.1903574109125
AGO4	8.95378293996667	8.63504505153333	8.94119745893333	9.009681193	9.16336361563333	8.94924809133333	9.2225320498	9.07044591903333	9.02887255353333	9.08024282463333	8.8709615389	8.93995962133333	8.67554502486667	9.1131003062	8.90288139973333	9.07429631553333	9.00368620556667	9.08777589793333	8.2882540066	8.9822323164	8.88862721126667	9.17651351293333	9.04369217563333	9.09862041476667	9.16142203013333	9.15639289223333	9.0312045097	9.05309940973333	9.048816522	9.09409058886667	8.249279022225	8.568055832425	9.299503314475	8.5901332736	7.9019809961	8.849608278275	8.870027899775	8.9532157182375	8.4892912388	8.736687886675	8.7225320339375	8.7626051187625	8.7998384117625	9.0493399739125	9.2149653077375	8.566397273525	8.8669571518875	8.7321229219625	8.5609545946
AGPAT1	7.8522384644	8.03640969596667	7.81136307716667	8.01720566756667	8.12431659696667	7.5964115778	8.20698890693333	8.4644460996	8.4670485497	8.16650031403333	8.18195095063333	8.2232863427	8.61884791056667	8.3807622273	8.39830052056667	8.1902660052	8.3264383634	8.15342156093333	8.4679761569	8.3995138168	8.15816017793333	8.1260379473	8.6367188454	8.45785455706667	8.24191182453333	8.25675980253333	8.13240858726667	8.29579652153333	8.15342156093333	8.60731385556667	8.864073693725	8.6302792906625	8.4021444200875	8.5365684985875	8.3845315694875	8.422194731225	8.5881941318875	8.7005352736125	7.860165816575	8.7445090651625	8.1541503787375	8.967490541925	8.2370086311625	7.9739988386125	9.0504006862375	8.5645637392875	8.176957225775	8.4101147532	8.2289229512625
AGPAT2	8.51363309216667	8.14517933526667	8.93221546806667	8.80750862753333	8.944942379	8.83451350533333	8.98194080986667	9.3261039098	9.05668843586667	8.85014101666667	8.8903747876	8.7228242238	8.97265170416667	9.0190785407	8.580759271	8.62169377016667	8.80160414376667	8.9282552402	9.19515724183333	8.91559515003333	8.62442766826667	9.21841382973333	8.9993629773	8.97851076126667	8.5803596815	8.8651272139	8.78844299316667	9.04342597316667	8.95378293996667	8.86949354806667	8.566397273525	8.7848501801625	8.45243110655	8.4935704946875	7.7705685258	9.0298266648875	9.0837392091125	8.557159948325	8.7405124425375	9.81039997335	8.99100216625	9.8952086924	9.264234960075	8.387828803075	8.4729591727	9.4340766787	8.8734408020875	8.849608278275	9.2516350626875
AGPAT3	7.94572714163333	7.82449493406667	8.3793347677	8.2981375059	8.21285022093333	8.14314282733333	8.19527603783333	8.37656736366667	8.3158188502	8.23713064196667	8.05732965473333	8.204126199	8.28771572106667	8.2092295646	8.11261075346667	7.97513400723333	8.23894542056667	8.21455863326667	8.28617820743333	8.34811983106667	8.11731896406667	8.33027922306667	8.33224608103333	8.33027922306667	8.2125943184	8.25003910053333	8.1353970527	8.2268567721	8.34811983106667	8.18791790003333	8.2370086311625	8.1043517470625	8.1432131529	8.0386907815875	7.572035652425	8.4470221042	8.3254977464875	8.5323289871	8.03377839925	8.5269749641625	8.2871031046375	8.31774766445	8.1824683308875	8.0958594620125	8.219888114925	8.352657246575	7.9189013362125	8.393135356875	8.395130348175
AGPAT4	8.10781517026667	7.63643727306667	8.17557029726667	7.86964276626667	7.79578121503333	9.04713977176667	7.681673034	7.42844568896667	7.90905706083333	8.0256433011	7.83710470203333	7.5958898067	7.92738477396667	7.481303231	7.52537816366667	8.26428750356667	7.86440909706667	8.2375904402	7.78717029896667	7.9820463499	8.06675772673333	8.0966431777	7.74400782583333	7.92868371013333	8.1052551905	7.3197667122	7.61543773016667	7.60243539823333	7.92160189946667	7.60721014343333	8.672650969025	8.0427830458125	7.44719725245	7.25487875935	8.7461935877625	8.8516508698375	7.4708118676625	7.28816305995	7.3418698252	7.5700946390125	7.847381699075	7.42739800215	7.3929373503	8.3043489098375	7.4181502878375	6.7342898607125	8.068072253475	6.676315909675	6.93033599855
AGPAT4-IT1	7.01048243846667	6.86804167433333	7.08765594156667	7.0559339841	6.89571123113333	7.09992629686667	7.0532238801	6.30480227466667	6.8384472688	7.30938539503333	7.05915845236667	6.6295514265	6.9537121296	6.73997610406667	6.67427587513333	7.4536847591	6.8773415407	7.25839966143333	7.10015513096667	7.0253427028	7.4059313457	7.00255028416667	7.09621769596667	7.26831140513333	7.22895677886667	6.5290182591	6.75311284066667	6.9455264569	7.0601278782	6.8752757391	7.7728101014875	6.8357277154625	6.6112493693875	6.6629693091375	7.8705557823375	8.2466558456	6.5864128888	6.6316668450875	6.4784582018625	7.15903359055	7.2679863512875	6.498499894075	6.5610006987875	7.42472997905	6.484664809725	6.27044256925	6.983131670925	6.2462151586625	6.591962635575
AGPAT5	8.57507266986667	8.61073713303333	7.97602202093333	8.2302834829	7.54116999306667	7.49932982126667	7.90827841756667	7.8764053503	7.93054275516667	7.83431008656667	8.00251213706667	8.5161909103	7.7742159366	7.87741007803333	8.0036781947	7.61384638163333	7.94941150356667	8.29579652153333	7.47581562996667	7.92558828986667	8.1794646264	7.94981684683333	7.71153492923333	7.8892756144	7.8742879709	7.9675064564	7.90905706083333	7.7798122724	8.25458656946667	7.97936485613333	7.9733793377375	7.1422353804	7.95354676845	8.024128836375	8.6982636212875	8.265077996275	8.0800940811625	8.1930758596125	7.99330961410625	7.49541000725	8.0984493851875	7.545387309775	8.292005526975	7.932177138325	7.0992433428375	8.49486042265	8.2652712344375	8.2080545067875	8.2112517476125
AGPS	9.1131003062	9.54926382703333	8.70403544106667	9.32232144676667	9.10914004653333	7.87724053063333	8.7456130028	9.0552004496	9.0135772387	9.29392550793333	9.20178556446667	9.4408471107	8.42312561673333	9.07280604053333	8.94519850406667	8.83820365263333	9.01246913263333	9.44113779066667	8.37442719143333	8.88337710703333	9.22021757766667	9.26618750893333	8.5947603862	9.2784781456	9.12359062826667	8.93564710623333	9.36139071783333	9.107024924	9.2782634736	9.08024282463333	8.8065177203	8.6525319577	9.24688723085	9.502510118475	8.3374563336	9.0336905360375	9.0402244329125	8.7546125769625	8.9582725405625	8.063648104725	9.137532925575	9.10656808615	9.3509431481375	9.120525443525	8.78660441041875	8.8182004809625	9.530849063375	9.16345705985	8.1506564379
AGR2	9.2720773379	4.87561300593333	9.04108031596667	9.140831693	8.88156407666667	7.59790314033333	8.82126385373333	9.12671941126667	9.39019587836667	8.81558882393333	8.05130211506667	8.70964047113333	8.14082024896667	9.43159573873333	8.91437129966667	9.63539199833333	8.97233428956667	9.05135625213333	9.54262619016667	9.6302888234	9.12751903533333	9.048816522	8.4910600345	9.4216860453	8.6125581424	9.14583381026667	8.72091773356667	8.9076615015	9.04008162816667	8.36800581616667	11.360764336375	10.27909468455	11.333965801875	12.053965414	5.2259920358625	9.6817911148125	7.6072388768625	11.112167763125	10.917932522875	10.3025433783875	10.648786402375	10.05619040695	10.0377915498125	8.9174737691875	10.615697086	10.3072321412125	11.6306599495	11.229037452	9.5362641930875
AGR3	9.1359083493	3.75867879396667	8.4637179374	8.78844299316667	7.4871285756	6.93350122763333	7.69544463156667	8.14941778176667	8.3086875915	7.9192137719	7.60150965053333	8.20482234956667	6.65409059533333	7.82546898523333	7.9632395268	8.13074226386667	8.1999462128	8.91773951846667	7.4799340884	8.44973964683333	8.59896068566667	8.5082851728	7.0443846862	8.128462251	8.05624626473333	7.61260112126667	8.5791903814	8.0344861826	8.17607313786667	7.48491622603333	7.7367906868125	5.9348752855875	6.165465331075	7.5969198941875	3.618184554575	8.7023998737125	8.5381729125625	7.388543540225	9.4554658413	8.5806271433375	7.6545173287625	8.4327183485	7.328763318075	8.7112608552	6.02312067155	8.3315409541375	8.417235827475	8.6087616801125	4.6872313260625
AGRN	8.29990714396667	7.84154307053333	8.92751824053333	8.4169581095	8.7273680369	9.25117848713333	8.74173529953333	8.99754298533333	8.990659523	8.54715054833333	8.14272066746667	8.3552080154	9.39799394613333	8.5983538945	8.37377595913333	8.30646816883333	8.5034319559	8.63257741933333	9.10654233296667	8.56980336503333	8.17557029726667	8.71521504713333	8.85375429796667	8.72901649476667	8.5004439673	8.57727012636667	8.7476188341	8.71743106846667	8.5957607906	8.717164262	8.862504494175	9.952143609725	9.6422496199625	8.6893547296	7.12763448955	8.96473158595	8.777449011775	8.69853369005	9.0928633332125	9.6464730381875	9.2355101466625	9.3300038695375	9.5381692767	8.4153000355	9.7367241025	9.4644496798	8.8111871958125	8.5427872777	9.2951117992125
AGRP	7.8250662167	7.69714150426667	8.11337002123333	8.02275074326667	7.96713980043333	8.3429044723	8.00187781646667	8.17354660043333	8.5400463422	8.22372697196667	7.90961575513333	8.3527946154	8.14867703116667	8.19648628223333	7.7394487858	8.12031499546667	7.9143038272	7.83371807736667	8.42779191343333	7.69278189343333	8.1921281815	8.12471928603333	8.01844789186667	7.8941676934	8.2130298297	8.1569525083	7.91351680753333	8.27376457846667	8.11507960963333	8.2462839445	7.221923911575	7.8401376604875	7.830156505175	7.5189941823125	7.3101433873125	8.0232655823625	7.6045368135125	7.25764857535	7.4109100103375	7.5570516825	7.6748440563375	7.54886022805	7.4040482879	7.5927305161875	8.077593272925	7.384632921275	7.8986741006125	7.303305280225	7.7674999296375
AGT	6.20265234306667	7.18039724033333	6.3701261997	6.21309871676667	5.76476179756667	6.17447953223333	6.15778945276667	6.05685567863333	6.30270779926667	6.07493629453333	6.73676824573333	6.22248892783333	6.39331862133333	6.43653259286667	6.1967321714	6.693411684	5.8580443382	6.51035892173333	6.38854468663333	6.07835445396667	6.3923324586	6.2201620738	6.8139623642	6.34515560463333	6.6456712245	6.09908038776667	5.9673531215	5.79787626273333	6.22789457646667	5.9096892039	7.0176445245125	6.9892842233125	7.6253075778625	9.120261609575	5.9969905376	6.275570857575	6.341011786425	6.1741591929875	6.4861028373	6.0238579750125	6.8691794038125	7.4765282274	6.6868964672375	6.20275292395	6.791993516675	6.4280156255	6.2169213772	6.7860007465125	6.9439718902
AGTPBP1	9.6086089452	8.93012619023333	9.55615606303333	9.52764498393333	9.4651388169	9.6639841715	9.59784971873333	9.3146819433	9.3565197309	9.7168906212	9.34169019056667	9.12893835706667	9.08601862593333	9.4414607048	9.29501886376667	9.3616698583	9.6390477499	9.58372306816667	9.0156555177	9.34681355166667	9.43527523683333	9.4084678968	9.2342284204	9.5039371491	9.56609827676667	9.36228138606667	9.2436011631	9.41291602456667	9.53500165933333	9.18565963116667	7.6622352659625	7.8036126196375	8.142070722525	7.732521635325	8.470311224475	8.6181432247	9.1539031386625	8.5436953545125	8.2002652406375	6.4665137946875	8.5828935264625	8.2989210367125	8.2323302746	9.0808345198625	7.5900991201375	7.704305624975	9.0222630023625	8.3450725913375	7.7070640027375
AGTR1	7.5928951263	7.9722335338	7.38105718293333	7.65047292706667	7.41338032093333	6.93145408623333	7.7265662353	7.6715381146	7.5426629543	7.47438216216667	7.99815065073333	7.82843198776667	7.6266171932	7.7654847304	7.4861018022	7.4215718269	7.81810510946667	7.24600976303333	6.8591886997	7.3646105766	7.6614585717	7.76336161293333	7.3425707022	7.52497800196667	7.75596602753333	7.67783126826667	7.80069176343333	8.47557490663333	7.39006428716667	7.40381134346667	6.3457685887875	6.6020574151875	6.5375601709125	6.3573242664125	8.1504237652375	6.975286275125	6.696527016125	6.5122473001125	5.890573197625	6.6131495416	6.8195918857875	6.5333777725625	6.303909879925	7.2197122515	6.963088053475	6.1094147027	6.8352933942875	6.337422972975	6.078688752625
AGTR2	7.4496068796	4.58948791816667	6.45860033036667	8.9937935829	6.9471216997	4.73362881336667	7.14582432113333	7.2934981505	7.2491977373	6.91267264683333	6.9683760325	5.30617510483333	6.31042256353333	5.49546812373333	4.86424767176667	6.96347090403333	4.80792938866667	6.33159871096667	5.0790301005	7.12030372626667	6.62940578466667	5.63029147783333	7.4379882654	7.12312579153333	6.80996975906667	9.33267377216667	4.60763139733333	5.34471193946667	8.1721791267	5.46608198483333	4.716219699325	4.828172379725	4.6920497537	4.7438727020875	4.7870264649625	5.8439837873	8.99146944285	4.92413295505	4.5285106539125	4.6674989640875	6.045010620325	4.7673203289375	4.861548393975	5.854192626475	4.56237901445	5.40962539315	8.34148728855	4.5789311230375	4.4778849423625
AGTRAP	8.58360061646667	8.84038311643333	8.97718798326667	8.5339510919	8.79715906783333	9.12239844006667	8.88363081616667	9.11342493703333	8.98943869276667	8.89394467673333	8.8118174553	8.84719387693333	9.1524130503	9.0238059203	8.96539300286667	8.91509707763333	8.89699481323333	8.88646539056667	9.33458239233333	9.16852849333333	8.79861952458333	9.09919112523333	8.91387516653333	8.87552410756667	8.57390410103333	8.76990299223333	8.61772066756667	8.88363081616667	9.01833906183333	9.08777589793333	8.9472959995125	9.0105954766	8.7452119350625	8.4271354437	8.7553039312625	9.10494463445	8.8097287893	8.5509741544375	8.8761869788625	8.8089903235125	9.0069871306	9.080033004275	8.72300679685	8.8422369480375	8.98797613976875	8.8140167236375	8.5873427868125	8.7668204546625	8.9084144472625
AGXT	6.87505126006667	7.10296114283333	7.04690392813333	6.74825183543333	6.92168560026667	7.40662822716667	6.9320717016	6.61589139296667	6.6801814716	6.8312419574	6.88451487223333	6.8166952293	6.7244552454	6.85750034643333	6.62835229253333	6.83331273403333	6.8134189288	6.7522594293	7.0639950593	6.81367990183333	6.5997279803	6.92989934286667	6.74131383896667	6.68116577473333	6.60199155806667	6.7332543851	6.7005124251	6.8124567509	6.9721241157	6.9189321994	7.0534541667125	7.1305641054625	6.821230340025	6.6790102898875	6.7486823856625	6.784801554675	6.9296452701375	6.9750387549375	6.9329033612875	6.974617361975	6.79766615035	6.8203588664875	6.90953912145	6.73856327535	6.9225402713	6.7365149319	6.8551001310375	6.711493873575	7.2955041468125
AGXT2	5.80907432243333	5.62014540036667	5.5702669938	5.6263185978	5.690973425	6.10260043143333	5.8591593265	5.86997666356667	5.61459975233333	5.7307462533	5.8312271595	5.56113629343333	5.7763180096	5.79531819026667	5.52297175723333	5.38134622583333	5.83730006226667	5.67208325063333	5.67588265736667	5.6694010258	5.53476123823333	5.54332038556667	5.5924250127	5.60359803833333	5.67443968456667	5.66377080283333	5.5721169789	5.79232710206667	5.67029803593333	5.54809439973333	5.8261277199	5.996471893725	5.8777161539125	5.8026646733	5.9046850145	5.72043303255	5.8502284109125	5.7252649725	5.7096362829125	5.8601505279	5.659393841075	5.7957105517	5.8394821047375	5.680967193825	5.7002846837	5.7425774931875	5.7044861734125	5.7625008463375	6.1402991116625
AHCTF1	9.4757410367	9.18048998513333	9.16203962963333	9.27925237023333	9.06499932603333	9.42803217566667	9.26901524856667	8.91773951846667	8.8356624285	9.11138804763333	9.45829064053333	8.97992553713333	8.79426953003333	9.0761845589	9.2162244479	9.2273025512	9.1386638006	9.0042724609	8.5429093361	9.29033759433333	9.338486735	8.8577467282	9.02152344386667	9.1720251083	9.40438512163333	9.17068669006667	9.07956765493333	8.8365914981	9.10502996443333	9.0048674901	8.920400369075	8.7928597092375	9.1952618838	9.6439430117375	9.53355708125	9.2712593913	9.2465493202125	9.285188436425	9.1567526579	9.185384345025	9.0983296275375	8.6842771887625	9.3529412627	9.5041943669375	9.004748022575	8.8585508346875	9.1243137598625	9.1174406051125	8.0823109685875
AHCY	8.76081221903333	8.69228423433333	9.05284636813333	8.69914604816667	9.11624027886667	9.41009623206667	9.02867161436667	9.06079635613333	8.91980838776667	8.86216427483333	8.54247655866667	8.67204386393333	8.91329698573333	9.0042724609	8.54392439526667	8.7921608607	8.77744312286667	8.93797518406667	9.21895341863333	8.8638371149	8.8460841179	9.11722211846667	8.97171465553333	8.77822802873333	8.58178418486667	8.85551204676667	8.71764119463333	8.7900834402	8.8314497629	8.70631411876667	9.6277912974125	9.26006363635	9.162345886175	9.49856054785	8.752034032375	9.244469869175	9.1460652231875	9.543058013875	9.541195929	9.1182698130375	9.219496345475	9.114698314625	9.7785684705125	8.7098267555125	9.60693429705	9.4304417848875	9.081756484525	9.43885605335	9.6874391555875
AHCYL1	9.63345092143333	9.85671847653333	9.6632245064	9.9561975483	9.7106249491	9.25956316006667	9.73967285146667	9.7425633113	9.86021312076667	9.7513266563	9.9176345191	9.75999221806667	9.29235623673333	9.55004895536667	9.7195229212	9.8790105501	9.6491499582	9.48739067713333	9.50767027536667	9.87344722756667	9.97203394603333	9.9210412663	9.85874344506667	10.0816157024333	9.9176345191	9.8067877133	9.73487265906667	9.6929310481	9.90454060206667	9.39244502386667	9.40006346705	9.359262776375	9.743326020225	9.659186565875	9.9184530374625	9.7597601890625	10.2601653458625	10.0053609729375	9.7270517110625	9.15034650565	9.1646234870375	9.8657500626125	10.20487819935	9.5845353365125	9.9372896315375	10.2825469256375	9.470900058725	10.547511839875	9.9348434210625
AHCYL2	10.5803724613333	8.3879130363	10.7121649103333	11.3739813796667	10.740216478	10.2234459877667	10.7385565126667	10.392655309	10.9401978176667	10.8430805203333	10.75481704	10.473915165	10.3008593236667	10.666591294	10.640572485	10.7645315483333	10.648249022	10.6425183933333	10.3279289883333	10.8688014986667	10.8256265316667	11.0589979806667	10.7326628043333	11.1463051793333	10.5374197946667	10.4673504506667	10.3676380156667	10.543952051	10.919760164	10.0063570344	9.9189986349375	9.411602783175	10.634364199875	11.574862241875	9.3485159755125	11.105680691875	11.664622593	9.5938111066875	11.07439928075	10.848799705625	10.0660786155125	9.288472867025	10.868812573125	10.552939236	9.0183177233	11.033309673875	10.1696314332375	11.3368098015	8.13651704785
AHDC1	7.3992491723	7.62528387706667	7.59950257946667	7.24160847666667	7.70733253163333	8.21875842423333	7.36995560323333	7.6324502945	7.6106186708	7.5213713328	7.47123146053333	7.36439579326667	7.96811200776667	7.4461718877	7.47245663006667	7.44521406496667	7.38257973986667	7.37205150916667	7.6396512667	7.59790314033333	7.29863743786667	7.4595347246	7.7535124144	7.29012346263333	7.42671658196667	7.45484019916667	7.6469865799	7.57007422446667	7.33284490903333	7.58990333873333	7.9632991791	8.52067723275	7.9610500991625	7.374393659825	9.4711821794625	7.486377644525	7.517523485375	7.7245884656875	7.708140593775	8.1324662268125	7.5303693771625	7.707602673775	7.7130280852125	7.739859086175	7.989717918625	8.0716288089625	7.443311554275	7.3871879338875	8.1202524661875
AHI1	9.55774195983333	8.69730904903333	9.3871185621	9.09778375623333	8.6849557242	9.9253321013	9.06000143676667	8.50572258633333	8.7276455244	8.63550793336667	8.5429093361	8.60671977996667	8.78749284746667	8.71193138753333	8.37982530596667	8.96151682543333	8.37911532716667	8.76598822286667	8.27042792636667	8.35872996653333	8.9368781408	8.7124543826	8.59693139396667	8.7841925303	8.73931996016667	8.57294575383333	8.99180040363333	8.4722685496	8.37911532716667	8.51672862366667	9.332967293275	9.2758884310375	8.957714223875	8.2834413766875	9.1197231888625	9.27749016285	9.248173987825	8.8417635798625	9.1823272824	9.0768114328125	8.7036425948125	8.79357875585	9.1764409781	9.1129496216625	9.3383701205125	8.5238376498125	9.054350161575	8.7721342801125	9.6140011549625
AHNAK	11.649448459	11.7634750366667	11.7871480936667	11.5632287023333	11.800583998	11.6849366503333	11.6357643446667	11.706568687	11.5734661743333	11.8473038676667	11.5392453196667	11.247478644	11.851057053	11.658192412	11.73149058	11.5873910573333	11.6357643446667	11.5556462603333	11.548538622	11.649448459	11.4144535996667	11.4444534296667	11.6101249376667	11.808720906	11.7871480936667	11.4144535996667	11.5110575366667	11.7579336486667	11.7782522193333	11.6101249376667	11.2954155805	10.7428603525	10.979302489875	10.63841423975	11.293102192875	11.05804032125	10.71848214875	10.2118964316625	10.1696314332375	10.256048822225	11.112167763125	10.753977393875	9.8607538223	11.48298314825	11.105680691875	10.3338288543375	11.100729548875	10.315407538025	10.2054963706125
AHNAK2	8.0811380546	9.6174813588	6.6759848913	8.0802851359	7.07090729076667	6.7968458971	7.232713461	7.720077006	7.18321326573333	7.440805308	8.27623850506667	7.57549816766667	7.2437014739	8.0909618219	7.99146679243333	7.3233232975	7.3601285775	7.30614120173333	7.7425628662	7.25114860533333	7.00166271523333	7.54312543883333	7.87229450546667	7.62723703383333	8.07656744323333	7.84326605803333	7.9183141072	7.2457594235	7.0748485565	7.76724510186667	9.927954673675	9.3783460616625	9.5471274614125	9.517208826525	5.7161324381875	7.1204743325875	6.8468259513	6.5206082940375	7.605136084575	6.1877524554375	9.2425401449625	9.85165827295	9.5092146992875	7.17903582751875	8.3257002711625	8.066778206825	8.82306787965	7.5526235699375	6.35779597755
AHR	11.5988129623333	11.2035519916667	11.447924137	11.4736667003333	11.2238153133333	10.716236401	11.470595582	11.2314053533333	11.318275802	11.2706734653333	11.320774809	11.4309506736667	10.9584115026667	11.4900850303333	11.2706734653333	11.864122231	11.454779244	11.2061634683333	11.1337793666667	11.2853378613333	11.420064036	11.2154439296667	11.1357976276667	11.4309506736667	11.673770173	11.1463051793333	11.1425160406667	11.0413716316667	11.447924137	11.1357976276667	10.770119166375	10.924769330375	11.828302812625	10.984607327	8.521172416225	11.4589850785	11.136493730625	11.2687913415	11.888546801125	10.422248638	11.083613323875	11.582502913375	11.1385296585	11.035407137875	10.908986544875	11.436895526	11.331196785125	11.53407609425	8.557397925925
AHRR	7.42487266863333	7.5742454846	7.50596529643333	7.33599200246667	7.47021490726667	8.2206421217	7.5168999195	7.3777339776	7.35142671263333	7.33389032686667	7.2727400144	7.3866490046	7.49081862766667	7.5591808479	7.21801603633333	7.21801603633333	7.41681138683333	7.29223419823333	7.7302862327	7.16431555736667	7.40206166903333	7.3272511959	7.3023353736	7.36745697663333	7.32969881693333	7.37571120263333	7.18123693463333	7.33952037503333	7.31698468523333	7.3849159241	7.72202810645	7.8880850852	7.7887649298	7.34689337015	7.6373638094	7.46004953975	7.26427320245	7.469455540175	7.931424236325	7.624533253925	7.319599437725	7.4218134701	8.1374567389375	7.3051183938875	7.765935319675	7.4998655498	7.3988709569	7.7066578865	7.9614006281125
AHSA1	8.5987388292	8.48252550763333	8.50888427093333	8.65149437583333	8.26143280673333	8.40845165266667	8.13517818453333	8.7279114088	8.5082851728	8.6102128029	8.43548192983333	8.39474500023333	8.5339510919	8.54169263843333	8.74197340006667	8.1969142596	8.41221456523333	8.34529031113333	8.60234460826667	8.74090159726667	8.39079758326667	8.3474230766	8.3617435455	8.47972952523333	8.3705580712	8.50589736303333	8.53764340076667	8.61232910153333	8.44931201933333	8.56050001786667	8.17225824595	8.7721342801125	8.729120850575	8.6209311365875	8.0949870645375	8.3914289117125	8.5179642438375	8.9383262276875	8.2217064977	8.89803124675	8.2054564714625	8.66797330375	8.6963105917125	8.6730990409625	8.721595478075	8.9156518340375	8.57061134575	8.9251369476625	8.239660251125
AHSA2P	9.06273930863333	8.46323928833333	8.7055924734	8.31907164253333	8.69819968543333	9.19357903806667	9.09215733206667	8.8876865069	8.6587395667	8.4477454503	8.37759571073333	8.62442766826667	9.04432034495	8.5380054792	8.89523388543333	8.6207201004	8.4658437728	9.03494895303333	8.52001686106667	8.4952988625	8.2744992574	8.49874874753333	8.68273096083333	8.2922650337	8.6207201004	8.74001649226667	9.13678471253333	9.06853402453333	8.60234460826667	8.5855203311	9.638017559075	9.13209923505	8.89723900555	7.9586573064625	8.8917916536375	8.9051067233	9.1574196935125	8.5922660112	9.004748022575	9.1007675886875	9.0272515892375	8.640355145975	8.5399585962125	9.4370342851	8.909045970375	8.3164942979375	8.635489642675	9.290942752425	9.8810099244375
AHSG	5.13302207	5.32972369186667	5.40672129	5.38998392433333	5.34369821543333	5.4564517817	5.10243263246667	5.31048514053333	5.2024336338	5.19141697873333	5.16159914333333	5.115184021	5.11469359393333	5.23711560566667	5.0850718816	5.2003739039	5.23088692023333	5.15084489186667	5.34911518093333	5.17212697663333	5.19664468756667	5.32009817763333	5.35417636226667	5.11806166956667	5.4392066161	5.3095268885	5.16159914333333	5.322385788	5.37886425643333	5.23059554096667	5.7406525075	5.346737080775	5.41370201705	5.1448814809625	5.2477193832375	5.338620889225	5.4852904022125	5.2597380041875	5.475409007075	5.36026905185	5.3046716629875	5.2689770222125	5.4261115431875	5.29069337845	5.327698218825	5.3200516998375	5.3043855309625	5.3200516998375	5.26835245495
AHSP	5.34272155766667	5.63772117293333	5.76426019666667	5.44078701336667	5.50741777423333	5.91574211123333	5.48125295643333	5.44306933086667	5.7139324983	5.44015014963333	5.26542110453333	5.80074262616667	5.7084536711	5.4103158474	5.44178450903333	5.2364362716	5.671393156	5.33902295433333	5.56695461273333	5.6435257594	5.81197217306667	5.61808598833333	5.52048735613333	5.30522031783333	5.53872415223333	5.58343976336667	5.5949214776	5.48372168546667	5.4793136596	5.44747413	5.4604884504875	5.475680941375	5.470247739525	5.5808236836625	5.4173346639125	5.8258661150625	5.4249127089875	5.1530736744875	5.351675236225	5.569987881175	5.48983724125	5.34369456765	5.3931008815875	5.475409007075	5.5339214503375	5.380111706225	5.450832337175	5.2583385527125	5.3308017552
AICDA	5.57822812383333	5.5820447445	5.4991542976	5.67443968456667	5.60106390316667	5.20500443776667	5.63958239556667	5.7290005208	5.55128248533333	5.71731044446667	5.80266798343333	5.5968916416	5.841314729	5.62360345523333	5.61013410883333	5.6915880998	5.8042960803	5.8104354063	6.04870632476667	5.7115204016	5.8042960803	5.81657609936667	5.5061536789	5.48965651193333	5.8519696871	5.71686658856667	5.6625548204	5.90854484233333	5.88058408103333	5.57939839366667	5.93540042045	5.8704597711625	6.01327375765	5.3904913187	5.7135731101375	5.8713184773875	5.63986620305	5.6389837801625	5.839795958975	5.8804515362	5.8258661150625	6.0152956187625	5.78861273525	5.698902916925	5.721316850175	5.7166442215	6.093284559275	5.8034873068375	5.9765448212625
AIDA	10.51644249	10.96944704	10.0889786090667	10.6926154766667	10.4222260463333	9.15221163426667	10.2766276993333	10.5157291403333	10.5508078573333	10.5547654476667	10.5465206773333	10.5098085713333	10.4389413196667	10.5476565033333	10.69141461	10.195517413	10.640572485	10.6189883863333	10.1151487028333	10.2988122303333	10.5098085713333	10.395123038	10.426986822	10.6518021576667	10.5829516733333	10.5176700276667	10.3750571246667	10.5547654476667	10.46015536	10.6032785096667	9.176152372375	9.702200090875	10.5065346838875	11.187620556375	10.3606187101	10.0401757235875	10.1277822494	10.3126876949375	10.55605677375	10.2405833487	10.3164355992375	10.144641554375	10.367425620475	10.0788110968375	9.9778764964	10.2950060722125	10.2514089825	10.4927718758	9.3869808077875
AIF1	8.16916402176667	8.48528877893333	7.99842988653333	8.25845645266667	8.38842519133333	7.53539088563333	8.06304640773333	8.38030742013333	8.49693323773333	8.3686916352	8.2985287666	8.4174401284	7.8213952701	8.03720943133333	8.0178634167	7.99724122676667	8.24940398536667	8.5921103795	8.4573815664	8.13113520943333	8.4675603231	8.5341608365	8.2954706192	8.52996187206667	7.91410107606667	8.27188215256667	8.2628745715	8.38342955903333	8.51415576926667	8.24329477936667	7.0822498082625	7.9012474596875	8.3961298823	7.98346221445	7.698246777125	7.4647324383375	7.740180289725	7.8036126196375	8.30452226405	7.0042773842875	8.3016293645	8.2590085744625	7.809859305625	7.8880850852	6.856526088675	8.0062892974375	8.6080737113625	8.133608460425	6.7033743739125
AIF1L	7.95205278403333	8.67150791485	7.43598130536667	7.94469830196667	7.65751608223333	7.44390459053333	7.58451368016667	7.54779003463333	8.05277746516667	7.66073471713333	8.0256433011	7.5069592794	7.66924068126667	7.92517887763333	8.09532256136667	7.75386786466667	8.10367927553333	7.83788714413333	7.43634694416667	7.68580748243333	7.61305405293333	7.4599559784	8.17104460396667	7.88881513276667	8.22266101833333	7.95377337136667	7.31752208076667	7.48092303266667	7.80531929333333	8.20390523266667	7.2102213978875	7.2408384979	7.2887708485	8.0724225282625	7.1684769689875	7.1582251966625	7.3937686026	7.202388983975	7.036550486075	8.9383262276875	6.9886750996375	7.4333923816625	7.36017197975	7.61681786483125	8.10230708715	7.03239805695	7.0233660936625	7.46004953975	7.7118634701125
AIFM1	7.87071655593333	7.87330457366667	7.63343736333333	8.3496442795	7.69199207626667	6.4853911718	7.477163903	8.1269279639	7.89740134866667	8.00026235576667	8.09282801956667	8.229050382	7.46618591946667	7.87911593113333	7.8597632567	7.65592017166667	7.9194609483	7.86407052676667	7.03152031903333	7.96359960236667	8.11376740136667	8.08656992903333	7.78220094053333	8.0452622255	7.97259194053333	8.1540877341	8.01305688223333	7.76277295743333	8.20390523266667	7.69032966296667	7.3960580766375	8.142070722525	8.3914289117125	8.39577109815	8.172460579925	8.14126821755	8.2958840846375	8.352657246575	9.0336905360375	8.3927158593875	7.80379170775	8.3130290270375	8.3550142049375	8.101883763075	8.9005853057	8.03142732975	8.0365953088	8.699439680575	8.801333558575
AIFM2	6.6389314493	6.93740468023333	6.8153021495	6.9284995398	6.8165269057	6.96934013366667	6.9620752335	6.93867926596667	6.70071722663333	7.15401396746667	7.22333513893333	6.6699099859	7.1445902666	6.81890757866667	6.8726853371	6.64866698586667	6.93009328836667	6.8505440235	6.7365921815	7.0258264701	6.6303077857	7.06727301286667	6.9291195711	7.06685630486667	6.8664576531	6.85593824373333	6.8278473536	6.9378098169	6.9917206287	6.9632274945	6.825927191925	6.8059951722125	7.076643955725	7.0783267200125	6.69845447545	6.5800099313125	7.1822250902875	7.0700857401	7.088284707075	7.3676957130375	6.6892459333	7.0994520604375	7.7699687719625	6.850608825675	7.1746141434125	7.134239393475	6.7486823856625	7.2096136868	7.1318258226125
AIFM3	6.37786267603333	7.05258811313333	6.7802037716	6.56915685343333	6.7665902615	7.04690392813333	6.73804880786667	6.9161321959	6.78560600276667	6.54050579066667	6.59872357046667	6.77746466003333	6.99620413776667	6.7351439953	6.57359091443333	6.73135069206667	6.82452330596667	6.70071722663333	7.26424551003333	6.69610064826667	6.6697375933	6.67860992743333	6.80951232906667	6.5793267886	6.68549078303333	6.63636782956667	6.76352504096667	6.66774517696667	6.8682358582	6.96506586073333	6.9968290210125	7.448239386025	6.7895007669875	6.6307686388375	6.744269114775	6.7522402048375	6.8578393816625	6.7570324242125	6.800598639225	7.2906036496125	6.6772349953625	6.8553216815	6.8134293079375	6.564440542525	7.1947351575125	6.8940623223875	6.725882911625	6.4522014856625	7.4189849198
AIG1	7.9120762507	7.6666375319	7.69699285826667	7.82943282133333	7.7100855033	6.54050579066667	7.57443396246667	7.53902594246667	7.7472555002	7.7790399392	7.8956089496	7.9453048707	7.129867347	7.98778365463333	7.75230480826667	7.51593221026667	7.84418775243333	7.8443868637	7.39991176916667	7.59420832003333	7.79411005973333	7.57238852176667	7.71458973886667	7.85999744726667	7.88194913856667	7.732379675	7.65025285093333	7.80286278723333	7.53772075973333	7.65864054363333	7.9737928688625	7.84478142265	8.630745947325	7.8672235727125	7.0458668709125	8.1165767609875	7.6670182705375	8.0807636976125	7.9374009787875	8.3018480659375	7.71612100005	8.395949268375	8.4633403419875	7.8504969299	8.3907083272875	7.7691795587375	7.5004530071875	8.318813610125	7.702841591825
AIM2	5.94134914086667	5.80169399576667	5.37356942496667	5.81275169056667	5.8630101998	5.88193686803333	5.7081312021	5.06449562716667	5.8416529972	5.9947520733	6.7132545471	5.48937290516667	5.50363807673333	5.35142976446667	6.5715320746	5.4834400018	6.27877685223333	6.83092198363333	5.2567238013	6.19120885523333	6.7496844609	5.33657794	6.3519035656	5.7416295847	5.63411822316667	6.6896609624	6.28217377663333	5.3764925638	5.98973166146667	5.3316716671	7.145520067225	6.8373763859375	5.8024338662625	6.7895007669875	5.1232492864375	5.5321318566375	7.0646226585	7.376317578575	8.783348393425	6.06353875395	8.2558277606875	7.5455822885125	7.3679093599	6.6424226880125	6.391203987625	6.7545629203375	6.876554918275	7.0816000521	5.4373194456375
AIMP1	7.65592017166667	7.5623090744	7.38020726836667	7.57549816766667	7.358626	6.81872657133333	7.39627726866667	7.2125524204	7.40442304606667	7.48272608126667	7.47765108746667	7.520943451	7.05498673123333	7.47557535173333	7.41137401263333	7.54590789483333	7.6095730146	7.4205742994	7.10890289936667	7.40662822716667	7.52537816366667	7.47269649506667	7.29673083626667	7.59970825513333	7.51961919466667	7.4424971899	7.29157222116667	7.05258811313333	7.33621794393333	7.41407295853333	7.014838784925	6.8427946031	7.532559388925	7.6493636608	8.065769130025	7.2152206361125	7.405666375175	7.3599993586625	7.4229096710625	7.108600729725	7.2267765999125	7.297541499125	7.617134803475	7.21319130065	7.0682007074375	7.0371269047375	7.346041566175	7.747999715825	7.4243332684125
AIMP2	8.17268610003333	8.18862015413333	8.25710500083333	8.3697588285	8.09182100293333	7.83802277243333	7.92498283386667	8.16060810093333	8.0636338233	8.18604640953333	8.06163681356667	7.92420732173333	7.7907310644	7.97674299873333	8.02255606653333	7.87891332303333	8.06141045883333	8.20949319203333	7.98549723626667	8.35744578046667	8.11507960963333	8.16013828916667	8.17080783836667	8.20992568333333	8.04203756636667	8.03427197153333	8.09075535133333	7.6416075707	8.12712868053333	8.4536620139	8.1818373679625	8.6830977083125	8.6518846750625	8.790110373525	8.3296200752375	8.504494273725	8.4890687942875	8.5775966406375	8.6738027215125	8.45154137615	8.18851640225	9.332658517375	9.03459093565	8.05316391585	9.0828124761	8.653311503	8.1966983080375	8.738591170275	8.224015414725
AIP	7.39945537243333	7.68331376723333	7.48272608126667	7.63343736333333	7.75614293413333	7.41495749156667	7.6442163626	7.83802277243333	7.83450740183333	7.83919178643333	7.84633496596667	7.70500381783333	7.93598044716667	7.76408530866667	7.66863088606667	7.61176746683333	7.776711766	7.54369812013333	7.8766065757	7.67285377186667	7.6989929041	7.8742879709	7.8892756144	7.76724510186667	7.58363671306667	7.8144936403	7.67741616576667	7.77405182516667	7.7354841868	7.81427742643333	7.489525765175	7.206269723175	7.515179902325	8.0230602503125	7.8397372663375	7.2057989359375	7.8587994754375	7.4285909771875	7.5849375844	7.538381886575	7.6076406419125	7.6176931321875	7.6072388768625	7.3554065644625	7.6768504142625	7.7376110315625	7.49038490055	7.935158515	7.219884026075
AIPL1	6.48019356723333	6.8110679467	6.3792199295	6.38292771976667	6.70007136656667	7.12507950466667	6.61195817006667	6.4879566828	6.44986880613333	6.54757784213333	6.5241731962	6.32806544296667	6.65322297416667	6.42724731753333	6.2680119832	6.4035221418	6.54224041306667	6.4786621094	6.85363540643333	6.47107845946667	6.40906747176667	6.5866040389	6.45860033036667	6.5155154706	6.33089385026667	6.3177652836	6.403337574	6.52219610216667	6.55924189883333	6.43554307616667	6.719252967825	6.61150141955	6.611991542575	6.43539391755	6.6108374357125	6.65341821315	6.4208765864	6.473173058	6.5937362313	6.664766210325	6.500670975475	6.6510260760125	6.5539941073	6.4539831518875	6.4517492950125	6.567725461675	6.5294678092	6.4119152367125	6.7433172284875
AIRE	7.3087776502	7.92080353103333	7.7149625937	7.25414665543333	7.49104127876667	8.00912017823333	7.3490834236	7.55811724666667	7.29607661556667	7.2790259998	7.38187325783333	7.45350015956667	7.6121075948	7.25138818416667	7.19500981966667	7.45386269886667	7.33541479116667	7.26058025366667	7.5094519456	7.54935483936667	7.25667675336667	7.4995481333	7.32435170813333	7.10964617743333	7.2712196986	7.35675962763333	7.2874756019	7.32947497363333	7.6043861706	7.26227998733333	7.92984796765	7.5665461362	7.4767235517375	7.2370388626875	7.3316465258375	7.6927085518875	7.4623577296875	7.3112116992625	7.5613368690375	7.797724342375	7.3084025442125	7.3158992112375	7.4251279056125	7.252124387025	7.598071074425	7.3653778552375	7.322511887525	7.2185405551875	7.714120364175
AJAP1	6.0757391295	6.5720902761	6.76099394163333	6.54274765653333	6.6188872178	6.50876612656667	6.48965495426667	6.44344525343333	6.10005229316667	6.90175083473333	6.1829810302	6.3306790034	6.9306535085	6.20821661946667	6.33228937783333	6.3423794587	6.81962644256667	6.2015226682	7.28547368046667	6.39048301383333	6.21662262276667	6.56648686726667	6.41224312776667	6.4105640888	6.4646030744	6.08959676423333	6.48072681423333	7.3095273336	6.98202633863333	7.4215718269	6.490696829525	6.3157867073875	6.1139119446125	6.0161063313625	6.0329395949875	6.4358352005375	5.9804421723	5.807709586625	5.893304884425	6.1851855219125	6.1739080190875	6.39020164015	6.067528396925	6.341011786425	6.22155531645	5.9124778926375	5.829651486925	6.05051373835	6.073727315675
AJM1	7.27439438496667	7.73323931693333	7.4384948254	7.09372404413333	7.5583625952	7.96125632916667	7.42487266863333	7.4475572587	7.29804838496667	7.4515682697	7.2082648437	7.29422144886667	7.93223029766667	7.25259092656667	7.3594347478	7.3044195493	7.5017272314	7.19098571143333	7.83710470203333	7.28797995253333	6.9753770352	7.0524017016	7.1595278264	7.0376802286	7.13448859856667	7.31090358103333	7.17602473893333	7.35927607213333	7.55683719316667	7.32822284693333	7.8155093848875	7.9241764664875	7.6020913660625	7.1046949743875	7.301721268925	7.2376361072375	7.193774879	7.2998370588125	7.7691795587375	7.868812257	7.6243064225	7.5943203509375	7.3298018932375	7.145044207575	7.307729822425	7.7228584528375	7.2494732022375	7.2227761149375	8.1905499458625
AJUBA	7.60721014343333	7.5234936555	8.0326622964	8.43193586665	8.21819225943333	7.00911386806667	8.30484339393333	8.5552425385	8.22155971523333	8.4257829984	7.8527309259	8.2941143672	8.2462839445	8.4097730318	7.937537384	8.0774485112	8.1750894227	7.8188180923	7.93629442843333	8.0867588997	7.6892272949	8.2259265582	8.1038811049	8.50387331646667	8.3695396741	8.0699292026	8.33641767496667	8.4434474627	8.4651334762	8.01932231586667	7.514806437425	7.6389050782125	8.115391039875	8.3158936619625	8.3620263814625	7.6293207167625	7.8976750373125	7.846525239925	6.9448982119375	7.708516186475	7.2655473470375	7.5697016716	7.5560314595375	7.9028765857125	7.506866180875	8.2242307901375	7.9272641479875	7.807011127525	7.2453874170875
AK1	8.4341029803	7.92630089123333	8.8526842435	9.31687889093333	8.65582380303333	8.67057266233333	8.8260218302	8.8488117218	9.12671941126667	8.73119208016667	8.5529812177	8.52996187206667	8.954275767	8.96317818956667	8.32946097053333	8.55582892093333	8.7300064087	8.6300069491	8.9349939346	8.7968683243	8.3658320745	9.01328605013333	8.89394467673333	9.2285894076	8.68473784136667	8.73499704993333	8.5596945126	8.8730776787	8.92035128276667	8.77550592423333	7.529341799	7.768439370425	7.6121223807125	7.8566012263625	7.8924964130125	8.5518402815	8.769729495075	8.142283988	8.1370695948625	8.56870493885	7.9529856384375	7.97302054165	8.10912045835	8.4169667839875	7.459472596675	8.2347136140125	7.83546572325	8.33519810435	7.45562772155
AK2	10.4127010343333	10.2518708867	10.67440672	10.5374197946667	10.5680279423333	11.2956382753333	10.49210542	10.655526797	10.5842435846667	10.3676380156667	10.4091963456667	10.5680279423333	10.6777086573333	10.4453274413333	10.5083235426667	10.3343653676667	10.4307947466667	10.5829516733333	10.504180717	10.6043016746667	10.5007246973333	10.7233885763333	10.5146174433333	10.5961867966667	10.3520102503333	10.5020905496667	10.6141641303333	10.4453274413333	10.6023915603333	10.4362928073333	10.98872057225	11.14332554375	10.98872057225	10.469042253725	10.4760915519625	11.38973522175	11.32268664825	11.589810215875	11.71270655425	11.317222762125	10.6629918575	11.0435164215	11.34295858125	10.785003483375	11.16184974875	11.46813343775	10.629198181625	10.888278437125	11.444481468125
AK3	9.13739817936667	9.23327506393333	8.84420884443333	9.30689277656667	9.03384071986667	8.49737221396667	9.0199605941	9.11913016636667	9.1811510722	9.03528636303333	9.14416993466667	9.14204146063333	9.06853402453333	9.102893416	9.17271382023333	9.04108031596667	9.07591168086667	9.19856144583333	8.85898291273333	9.0503331184	9.14718580253333	9.23072551093333	9.0119176547	9.16767425533333	9.23266684216667	8.81833477023333	9.3100607236	9.27725191113333	9.16336361563333	9.2342284204	8.758308970975	8.4772584915625	8.6963105917125	9.160872352125	9.45121728185	8.7255984306375	9.1062130094	8.8435059905	8.6714011668875	8.8417635798625	8.624263834925	8.801855361525	8.7274896025	8.7596951723125	8.2853603720875	8.761978721575	8.7476645708	9.03459093565	8.8902870655125
AK4	8.06650516203333	8.4948117574	7.49530962303333	7.25522578563333	7.41407295853333	9.12359062826667	7.4607670625	7.35142671263333	7.25186492606667	7.2810708523	8.0119945844	7.00936334926667	7.73906871476667	7.25186492606667	7.715414381	7.12507950466667	7.36974937126667	7.84418775243333	7.9386365255	7.47178163526667	7.54285434083333	7.02113553676667	7.38916997906667	7.2437014739	7.1703186671	7.64949353536667	7.31778866443333	7.15422681173333	7.28189339636667	7.129867347	9.3107597112875	9.2435124993625	9.3755636215125	8.455043041675	9.4914408088	7.823854339175	7.2597436011375	9.5684700727375	8.4712947607	7.50468034145	8.552062153825	8.8765895009125	9.02333430055	8.0874841392	9.25370349885	8.6941423773875	7.85111057165	7.2127333819875	10.658122277125
AK5	5.09043966926667	5.84582006126667	5.00149105396667	4.90200282736667	5.14853747686667	5.014887174	4.8826434771	4.77697908086667	4.75728475256667	5.2801254113	5.18553473146667	4.7050479254	4.7375927766	4.88110925353333	4.99734177586667	5.82926131876667	4.74259023666667	4.5718751431	4.88341762223333	4.8972188473	4.7218078136	4.6885698318	4.75088542303333	4.8231815974	5.2723491509	5.02722395256667	4.4781849861	4.7842453798	4.84559404053333	4.7264234543	5.1284538626375	4.7999050617	5.762263005975	5.5953043281625	8.17396608595	4.7469555437625	4.6487003266375	4.7049772500625	4.6599440217	4.8752073645625	4.8577453970875	4.7792216659125	4.979414445175	4.6812562644375	5.0278523743375	4.713155675	5.1148272574375	4.647690409425	4.866327095025
AK6	8.1289784431	8.15729297006667	7.61095050176667	8.27850116093333	7.7188364506	6.67108685176667	7.60065170923333	7.92647833823333	7.8937774658	7.85456900596667	8.07730209026667	8.00433681806667	7.66450238236667	7.89777984613333	7.86500226646667	7.91622800816667	7.99328850113333	7.9533693155	7.99815065073333	7.80752093006667	8.1660831769	7.80589677496667	7.71256984063333	8.03657161396667	7.87760653496667	7.83371807736667	7.88194913856667	7.6115441799	7.6041743437	8.0433834871	7.191113495775	7.2996071040375	8.0528214335625	8.1822419881125	8.567045450225	7.893459200825	8.1810248374375	8.029415524	7.9768173396125	8.318813610125	7.6589863955625	8.20651854275	8.4718897223625	7.8387342751	7.1921341598875	8.0300250708875	7.912578278825	8.1472483277625	7.644987690475
AK7	7.1941221396	5.5299912771	6.50852155686667	6.84683737756667	5.7197905858	4.74649305353333	5.9298696995	6.88718716306667	6.52395628296667	6.23598950696667	5.58638558383333	6.9170351664	6.02560472493333	6.368453598	8.0398300965	7.41630460416667	6.0954645157	6.27549091963333	7.23636562036667	8.00682319	6.0742912451	6.2496312141	5.99050483693333	6.52617270143333	6.5246727626	6.19513295496667	7.2359548092	6.8622245629	5.93669741946667	6.38135091463333	5.98098921185	5.357788598575	5.0267764985125	5.0250249564375	5.1203426897	7.145520067225	5.8042423547	5.0031722069125	5.1405257821625	4.9831081866875	5.1418634355125	5.9703224062375	5.2452178001625	7.3036892354875	5.9735413551375	5.1794649064875	6.0460007250375	6.8614712535875	5.1942052364625
AK8	7.43075763386667	6.7602525553	7.60801684053333	7.06195058823333	6.7348772049	6.36190416023333	6.69251267106667	7.4683772564	7.19074503566667	6.9981966178	6.43751104673333	7.3172348023	7.38257973986667	7.0956943671	8.3697588285	7.66863088606667	6.92045443853333	7.186928908	8.2434963544	8.64820292796667	6.74922068916667	6.85962635673333	6.73342105546667	6.9346809386	7.1075437546	6.9425162951	7.76568021776667	7.03332702313333	6.80252512303333	6.95033801403333	7.3374102234875	6.918813610075	6.5733532309375	6.8099103093	7.5128081739	8.01708068845	7.0808284282875	6.645565217725	6.8432789683875	7.035529685	6.6428826809	6.6253844261625	6.6643513858625	8.069834482625	7.0586100161	7.27861945625	6.7585360109875	7.7604304969375	7.5460184812875
AK9	7.54477529523333	6.30505371093333	6.92931911156667	6.98018949823333	6.94759402263333	6.1139944712	7.0229984442	7.1405336221	6.9632274945	7.1742866675	6.83261783923333	7.08765594156667	6.8328653495	7.2924602032	7.9654922167	7.45048778856667	6.87204449983333	7.37277296383333	6.7907898108	7.49616025276667	7.07090729076667	6.9275483132	6.6545794488	7.21801603633333	7.18766986533333	7.0461030643	7.7252682845	7.14688162813333	6.6339906851	7.43571791653333	6.5702836275	7.00832060575	6.4145831405875	6.7234610498	6.9910052359375	7.2519350051625	6.892917680775	6.6701863944625	7.0253872334375	7.233901006	6.355329817575	7.27664620275	6.7748961330125	7.653582865025	6.638005656	6.698194801825	7.105484002825	7.70192065835	6.7883910655625
AKAP1	8.32699028656667	7.85097907386667	8.15175272626667	8.87200434996667	8.8398024242	8.0707617441	8.3072818438	8.87121725083333	8.5331835111	8.2922650337	8.5688592275	8.49437761306667	8.08307027813333	8.60609865196667	8.26703379946667	8.31608009333333	8.24072437283333	8.5674959818	7.96564084686667	8.76440623603333	8.2434963544	8.90705067316667	8.4187481881	8.69509305946667	8.43283395776667	8.90964981713333	9.00397535963333	8.75827172606667	8.75465103786667	8.35322532646667	9.4978334188625	8.521172416225	8.48284330365	9.49225072865	6.4715959251	9.1355054259	9.5974791169	10.327299511575	8.6139757991125	9.4424617767	8.9485386729	9.242867505525	9.557336390025	9.234878480475	9.508497226225	9.3809481978375	8.6115785718625	9.3838981151375	8.9328567385625
AKAP10	9.02022813163333	9.0075732231	8.6332738877	8.8260218302	8.8831113815	8.55013154353333	8.85409453703334	8.81898438143333	8.7691248893	8.8794981956	8.80160414376667	9.1215091388	8.65001783376667	8.88179807663333	9.10351600653333	8.70403544106667	9.00876874923333	9.02768411636667	7.6958685556	8.71764119463333	8.90579191853333	8.93610649116667	8.8558063826	8.806983153	8.9759341558	8.9966504415	9.0830148379	9.03772319156667	8.98417781193333	8.94716771443333	8.4500094889875	7.9884718358625	8.9766466021875	8.8557945131875	9.5272316216625	8.624949705575	9.0888478636875	8.38475891355	8.3764016866625	8.798396980775	8.6465144157125	8.66023756265	8.675451612425	8.8435059905	8.628269183675	8.1470379472	8.925943648825	8.76091583965	8.6664790511125
AKAP11	9.13708461136667	9.03264500296667	9.08691720966667	9.19389537173333	8.91893088036667	8.1222705364	9.19438794453333	9.16445245743333	9.1361191433	8.97751576116667	8.9006284078	9.11257088976667	9.1309408188	9.27789421086667	8.98753433226667	8.88045689266667	9.14172941836667	9.27688817976667	8.54715054833333	8.93044923146667	8.8613749822	8.84185330076667	9.14337631856667	8.9700630188	9.1542983055	9.03556130723333	9.0616828601	8.97690951036667	9.01217072806667	9.23869120283333	8.8192358016625	8.0763007283375	8.8351418614375	8.7578437685875	10.0794385786875	8.3683319926125	8.9514950871375	8.4593107223	8.6577411413125	8.35286425345	8.7699932217625	8.8567332387125	8.5367578267625	8.9601079464	8.4477630615375	8.282610082625	8.8969921469625	8.8417635798625	8.737896811975
AKAP12	10.0878575640667	10.3979401903333	9.21500085193333	8.93392092393333	9.05808280313333	11.100016721	9.55825935996667	8.3059156418	8.61045719793333	8.6163534166	10.0439256349	8.90652608866667	9.4422028542	8.5910744349	9.0231232325	9.6961278915	8.95683403013333	9.20006723403333	9.59239006043333	8.82650690073333	10.3497128796667	8.24918286006667	8.9976773262	8.66756814326667	9.02867161436667	8.9688454311	8.00314284973333	8.4901936531	8.96433827096667	8.90468454353333	8.823799514675	7.9480137169375	7.5498381257125	7.694346249125	6.86320224995	8.132844161975	7.4379896938875	7.804143065225	6.872589242525	7.0974645376	8.89328118565	7.60999212565625	7.63544791345	8.4617016077375	8.4804765940375	6.9962363303125	8.4073506236	7.166711723775	6.7513903678
AKAP13	10.6639697393333	9.7553029378	10.8868556033333	10.2361681943667	10.9925153733333	11.2562242823333	10.5985485396667	10.4650872226667	10.581051413	10.2843988106667	10.5353413883333	10.2198977777667	10.5146174433333	10.0865906721667	9.9510273935	10.667641163	10.2728924105667	10.49210542	10.438157496	10.6611275676667	10.606413268	10.3514605203333	10.4891560233333	10.3676380156667	10.4231266026667	10.5738570216667	10.3835666016667	10.4307947466667	10.5242968876667	9.9078625681	10.56281987375	10.353500866925	9.7040874481375	10.1380220171625	10.4771306516	11.062198138375	10.57681350675	10.3380671858125	10.2620753161875	10.310794805925	10.582898759625	9.8359341025625	10.310794805925	11.117338276125	10.388594066775	9.97963526205	10.745657312625	9.75331414935	9.4777086257875
AKAP14	6.104363664	4.83076046306667	5.7378378709	5.31556007063333	4.60432793296667	4.59795222283333	4.87522309623333	5.79892163273333	5.3971323331	5.2358315309	4.6261385759	5.67365519203333	5.35668428746667	5.361118714	7.13241651856667	5.94839663506667	5.28144477216667	5.4688106378	6.46559599243333	6.30968100223333	5.17557428666667	4.78151046436667	4.94616703993333	5.43675241473333	5.24166614216667	5.38836592046667	6.31968399686667	5.5548737208	4.93890988033333	5.54634092643333	4.9567597151	5.1689561724625	4.835548645275	4.6674989640875	4.6999581217625	5.5069976449	5.2620220362875	4.7593745589625	4.627172029	4.6670630872625	4.464064645775	5.034686976675	4.6313360393	6.3919363021375	4.9656580984625	4.633358877875	4.968202078325	6.001581436375	4.8711349069625
AKAP2	9.1524130503	8.0531650385	9.19278386436667	8.88132349646667	8.81407728193333	9.47611411396667	8.97787837983333	8.8535403251	8.78251523966667	9.0679132143	8.70403544106667	8.65149437583333	9.46106487906667	8.8623717943	8.9238986333	9.09304113386667	8.84531281786667	8.43938261663333	9.19241689036667	8.75827172606667	8.954275767	8.54700469966667	9.1450366974	8.8629597982	8.88543500903333	9.0284179052	8.30134963983333	8.9439265886	8.4404943785	9.17720645273333	8.6321301579125	8.5460097193375	7.9430779456875	7.6180605888375	7.3745932340125	8.10823020935	8.1021315098	7.4782594025125	7.1731592118625	8.0031148910625	8.1987058877625	8.405847060675	7.5599511266125	8.6570233226375	7.9604791641125	7.3251600325	8.2606326818375	7.6108691096375	7.5095982551875
AKAP3	5.78459836646667	5.67675166126667	5.70633260403333	6.25811104783333	5.7341298422	5.52199807166667	6.08230059933333	5.83046932226667	5.96321024896667	5.90138953533333	5.84936938286667	6.0417875449	5.85507952366667	5.93308146796667	6.27529811846667	5.64481172573333	6.07862017943333	5.64995778403333	5.78405610723333	6.2457782269	5.7468531926	6.00896897316667	5.82640206023333	6.06282736463333	6.0029641152	5.86967256863333	6.27904783896667	6.0818430901	6.05853687923333	6.1653714657	5.585124915825	5.7813974082375	6.0192287623625	5.773976004125	6.4397405087625	6.015523451625	6.05585238935	5.59830701355	5.6939987838	5.701198244075	5.6451557338375	5.9421367406625	6.1684862792125	6.194203364875	6.2580661833125	5.5649107396375	5.7660369575875	6.0118911683125	5.996471893725
AKAP4	5.25573376023333	5.35581269263333	5.43460529646667	5.21172666553333	5.137773482	5.26782102586667	5.1566036542	5.3709668	5.32853169443333	5.24261743223333	5.54974788026667	5.18553473146667	4.9797966481	5.26782102586667	5.25697868663333	5.23088692023333	5.40449244176667	4.84559404053333	5.2821611881	5.1964105925	5.30713876086667	5.18213772763333	5.0466235639	5.17144678426667	5.2212760449	5.29694905286667	5.1803432783	5.07427879973333	5.31163288756667	4.93313393603333	5.1066920399125	5.213646006625	5.3947173834125	5.35391141775	5.3883039772875	5.3590211868125	5.2432417214	5.33273907305	5.3443069100125	5.28384655715	5.3413975417625	5.24395911095	5.0505352378	5.2104405165	5.1813984215375	5.3388784527875	5.2426515698	5.2737048626375	5.2062374652125
AKAP5	6.95803473786667	5.42072505953333	6.000930055	6.95695751503333	6.4928051948	5.72230804756667	6.46221745813333	7.1544130802	6.6254608472	7.08208041193333	6.44674639706667	7.0883969784	6.4215630372	6.86696608863333	6.2010584355	6.12645697593333	6.67541522983333	7.07593018213333	5.7529065927	6.24325410526667	7.0381160259	6.82168143596667	6.47993645666667	6.63336571066667	6.66312260626667	7.12532676063333	6.57714471813333	6.76328813226667	6.84544521973333	6.2286668619	5.8508290588875	5.604085236775	6.2025366962	5.7081721842375	6.2624699652125	5.2932629823125	6.7585360109875	6.2983604848625	5.74399454	5.3727121889375	6.1836441457375	6.081869751175	5.736228925	6.238239508975	5.679673028025	5.687167811375	6.2431137502125	6.1281839966875	5.2378678798125
AKAP6	8.13113520943333	6.8863286972	8.14296932206667	8.28282610576667	7.64563916523333	7.41012032826667	7.90360957783333	8.29249712633333	7.99256621996667	8.1725170771	7.98261022566667	7.75492270783333	7.69439787863333	7.59460654266667	8.6602965037	8.45871324543333	7.8055087248	8.2610520045	7.92143607133333	7.94469830196667	8.14517933526667	7.6650583267	8.33840920123333	8.23331143053333	8.45619039543333	8.01049572623333	8.3449078241	8.23792950323333	7.82906924883333	7.99483423233333	7.453063857575	7.114083546375	6.9561475693875	7.967204755575	6.258589434625	8.3719188928875	7.8345885754	7.2368561029125	7.4786884247875	7.7512701153625	6.60529329775	7.2824975610125	7.5806464493625	8.4353595375875	8.251640021825	8.0937427878625	7.274673199675	8.460121035575	5.841940408925
AKAP7	6.64589239766667	6.19630002973333	6.30025154753333	7.14353090916667	6.8399295171	6.4842780113	7.1027695973	6.86063780786667	6.87022228243333	7.15618050886667	6.87667806936667	6.8010977269	6.26006808283333	6.78560600276667	7.15127396586667	6.48965495426667	6.9353351593	7.18732797306667	6.17497669853333	6.2793191592	6.9359352112	6.67378643353333	6.6305733522	7.0128962517	6.79939907393333	6.73460609113333	6.88497562413333	6.91960364983333	6.7802037716	6.9353351593	5.90120161775	6.1634588360625	5.878785377725	6.09528583285	8.19714883565	6.208150315275	7.063224560025	6.7209594368125	5.9763069749125	6.4687042236625	6.284228187825	6.32463974955	6.1630105018875	6.87346814275	6.30367019175	6.2056703268875	6.742105549575	6.7417220890375	6.7228259683125
AKAP8	9.01454652153333	9.2102181435	9.2894958496	8.96539300286667	9.12671941126667	10.0418817199667	9.24422887163333	9.05230789176667	9.13309453326667	8.99148206716667	8.86350619003333	8.9909846623	9.4431812286	8.93591416676667	9.018080171	8.9205664317	9.04627154673333	9.1102216402	9.19112675996667	9.1565788269	8.91139405573333	8.97898047763333	9.14957176853333	9.07066345213333	9.1025405565	9.0593185743	9.13206164033334	8.97542435323333	9.12260637283333	8.86179380413333	9.61581671235	8.9826918005875	8.5218716502375	8.9488495707	8.7725499392125	9.2890457153	9.0980870842625	8.7739584565375	9.4063779234625	8.7534309864	8.99146944285	8.779077935225	8.6797328352625	9.0724088192	9.189115822375	8.947041392325	9.0309386134375	8.565257895	10.13360816235
[truncated: 22,323 more rows]
[truncated: 61 more columns]
