# Supplementary material for: Prognostic significance of SH2D5 expression in lung adenocarcinoma and its relation to immune cell infiltration
Source: PeerJ. 2023 May 9;11:e15238. doi: 10.7717/peerj.15238 (PMC10178299; doi:10.7717/peerj.15238)
Supplement: Data S1 [file peerj-11-15238-s002.zip › Raw data/panGenes18.CellMiner.R]

######Video source: https://ke.biowolf.cn
######ÉúÐÅ×ÔÑ§Íø: https://www.biowolf.cn/
######Î¢ÐÅ¹«ÖÚºÅ£ºbiowolf_cn
######ºÏ×÷ÓÊÏä£ºbiowolf@foxmail.com
######´ðÒÉÎ¢ÐÅ: 18520221056

#if (!requireNamespace("BiocManager", quietly = TRUE))
#   install.packages("BiocManager")
#BiocManager::install("impute")

#if (!requireNamespace("BiocManager", quietly = TRUE))
#    install.packages("BiocManager")
#BiocManager::install("limma")

#install.packages("ggplot2")
#install.packages("ggpubr")


#ÒýÓÃ°ü
library(impute)
library(limma)
library(ggplot2)
library(ggpubr)

drugFile="drug.txt"        #Ò©ÎïÊäÈëÎÄ¼þ
expFile="geneExp.txt"      #±í´ïÊäÈëÎÄ¼þ
geneFile="gene.txt"        #»ùÒòÁÐ±íÎÄ¼þ
corPlotNum=9              #ÏÔÊ¾Í¼Æ¬ÊýÄ¿
setwd("C:\\Users\\LYS-PC\\Desktop\\18.CellMiner")    #ÉèÖÃ¹¤×÷Ä¿Â¼

#¶ÁÈ¡Ò©ÎïÊäÈëÎÄ¼þ
rt=read.table(drugFile,sep="\t",header=T,check.names=F)
rt=as.matrix(rt)
rownames(rt)=rt[,1]
drug=rt[,2:ncol(rt)]
dimnames=list(rownames(drug),colnames(drug))
data=matrix(as.numeric(as.matrix(drug)),nrow=nrow(drug),dimnames=dimnames)

#¶ÔÒ©ÎïÊý¾Ý²¹È±
mat=impute.knn(data)
drug=mat$data
drug=avereps(drug)

#¶ÁÈ¡±í´ïÊäÈëÎÄ¼þ,²¢¶ÔÊäÈëÎÄ¼þÕûÀí
rt=read.table(expFile,sep="\t",header=T,check.names=F)
rt=as.matrix(rt)
rownames(rt)=rt[,1]
exp=rt[,2:ncol(rt)]
dimnames=list(rownames(exp),colnames(exp))
data=matrix(as.numeric(as.matrix(exp)),nrow=nrow(exp),dimnames=dimnames)
exp=avereps(data)

#ÌáÈ¡ÌØ¶¨»ùÒò±í´ï
gene=read.table(geneFile,sep="\t",header=F,check.names=F)
genelist=as.vector(gene[,1])
genelist=gsub(" ","",genelist)
genelist=intersect(genelist,row.names(exp))
exp=exp[genelist,]

#¶Ô»ùÒòÑ­»·
outTab=data.frame()
for(Gene in row.names(exp)){
	x=as.numeric(exp[Gene,])
	#¶ÔÒ©ÎïÑ­»·
	for(Drug in row.names(drug)){
		y=as.numeric(drug[Drug,])
		corT=cor.test(x,y,method="pearson")
		cor=corT$estimate
		pvalue=corT$p.value
		if(pvalue<0.05){
			outVector=cbind(Gene,Drug,cor,pvalue)
			outTab=rbind(outTab,outVector)
		}
	}
}
#Êä³öÏà¹ØÐÔ·ÖÎö½á¹û
outTab=outTab[order(as.numeric(as.vector(outTab$pvalue))),]
write.table(outTab,file="drugCor.txt",sep="\t",row.names=F,quote=F)

#¿ÉÊÓ»¯
plotList=list()
if(nrow(outTab)<corPlotNum){
	corPlotNum=nrow(outTab)
}
for(i in 1:corPlotNum){
	Gene=outTab[i,1]
	Drug=outTab[i,2]
	x=as.numeric(exp[Gene,])
	y=as.numeric(drug[Drug,])
	cor=sprintf("%.03f",as.numeric(outTab[i,3]))
	pvalue=0
	if(as.numeric(outTab[i,4])<0.001){
		pvalue="p<0.001"
	}else{
		pvalue=paste0("p=",sprintf("%.03f",as.numeric(outTab[i,4])))
	}
	df1=as.data.frame(cbind(x,y))
	p1=ggplot(data = df1, aes(x = x, y = y))+
		geom_point(size=1)+
		stat_smooth(method="lm",se=FALSE, formula=y~x)+
		labs(x="",y="",title = paste0(Gene,", ",Drug),subtitle = paste0("Cor=",cor,", ",pvalue))+
		theme(axis.ticks = element_blank(), axis.text.y = element_blank(),axis.text.x = element_blank())+
		theme_bw()
	plotList[[i]]=p1
}

#±£´æÊä³öµÄÍ¼Æ¬
nrow=ceiling(sqrt(corPlotNum))
ncol=ceiling(corPlotNum/nrow)
pdf(file="drugCor.pdf", width = 13,height =9)
ggarrange(plotlist=plotList,nrow=nrow,ncol=ncol)
dev.off()


######Video source: https://ke.biowolf.cn
######ÉúÐÅ×ÔÑ§Íø: https://www.biowolf.cn/
######Î¢ÐÅ¹«ÖÚºÅ£ºbiowolf_cn
######ºÏ×÷ÓÊÏä£ºbiowolf@foxmail.com
######´ðÒÉÎ¢ÐÅ: 18520221056
