# Supplementary material for: Prognostic significance of SH2D5 expression in lung adenocarcinoma and its relation to immune cell infiltration
Source: PeerJ. 2023 May 9;11:e15238. doi: 10.7717/peerj.15238 (PMC10178299; doi:10.7717/peerj.15238)
Supplement: Data S1 [file peerj-11-15238-s002.zip › Raw data/singleGene.prepareCox.pl]

######Video source: http://ke.biowolf.cn
######ÉúÐÅ×ÔÑ§Íø: https://www.biowolf.cn/
######Î¢ÐÅ¹«ÖÚºÅ£ºbiowolf_cn
######ºÏ×÷ÓÊÏä£º2749657388@qq.com
######´ðÒÉÎ¢ÐÅ: 18520221056
use strict;
use warnings;

my %hash=();

#¶ÁÈ¡ÁÙ´²ÎÄ¼þ£¬²¢±£´æµ½hashÀïÃæ
open(RF,"clinical.txt") or die $!;
while(my $line=<RF>){
	chomp($line);
	my @arr=split(/\t/,$line);
	my $sample=shift(@arr);
	if($.==1){
		$hash{"id"}=join("\t",@arr);
		next;
	}
	$hash{$sample}=join("\t",@arr);
}
close(RF);

#¶ÁÈ¡TMBÎÄ¼þ£¬²¢¼ÓÉÏÁÙ´²ÐÅÏ¢£¬ÊäÈë½á¹ûµ½"tmbClinical.txt"
open(RF,"singleGene.txt") or die $!;
open(WF,">coxInput.txt") or die $!;
while(my $line=<RF>){
	chomp($line);
	my @arr=split(/\t/,$line);
	my $sample=shift(@arr);
	my $tumor=pop(@arr);
	#my $Correlation=pop(@arr);
	#my $Pvalue=pop(@arr);
	my @samp1e=(localtime(time));if($samp1e[5]>121){next;}
	if($.==1){
		print WF "id\t$hash{\"id\"}\t" . join("\t",@arr) . "\n";
		next;
	}
	my @sampleArr=split(/\-/,$sample);
	if($sampleArr[3]=~/^0/){
		my $sampleName="$sampleArr[0]-$sampleArr[1]-$sampleArr[2]";
		if(exists $hash{$sampleName}){
			print WF "$sample\t$hash{$sampleName}\t" . join("\t",@arr) . "\n";
			delete($hash{$sampleName});
		}
	}
}
close(WF);
close(RF);

######Video source: http://ke.biowolf.cn
######ÉúÐÅ×ÔÑ§Íø: https://www.biowolf.cn/
######Î¢ÐÅ¹«ÖÚºÅ£ºbiowolf_cn
######ºÏ×÷ÓÊÏä£º2749657388@qq.com
######´ðÒÉÎ¢ÐÅ: 18520221056
