# Supplementary material for: Prognostic significance of SH2D5 expression in lung adenocarcinoma and its relation to immune cell infiltration
Source: PeerJ. 2023 May 9;11:e15238. doi: 10.7717/peerj.15238 (PMC10178299; doi:10.7717/peerj.15238)
Supplement: Data S1 [file peerj-11-15238-s002.zip › Raw data/singleGene.txt]

ID	SH2D5	Type
TCGA-49-6743-11A-01R-1858-07	0.01282513	Normal
TCGA-91-6836-11A-01R-1858-07	0.0612576	Normal
TCGA-91-6849-11A-01R-1949-07	0.0150968	Normal
TCGA-55-6986-11A-01R-1949-07	0.02605132	Normal
TCGA-44-2661-11A-01R-1758-07	0.02231099	Normal
TCGA-44-6777-11A-01R-1858-07	0.02132135	Normal
TCGA-91-6829-11A-01R-1858-07	0.02431331	Normal
TCGA-50-6595-11A-01R-1858-07	0.04320097	Normal
TCGA-49-6744-11A-01R-1858-07	0.02614359	Normal
TCGA-44-6146-11A-01R-1858-07	0.02979115	Normal
TCGA-44-5645-11A-01R-1628-07	0.004837104	Normal
TCGA-55-6981-11A-01R-1949-07	0.03743779	Normal
TCGA-50-5932-11A-01R-1755-07	0.00787689	Normal
TCGA-55-6984-11A-01R-1949-07	0.03129381	Normal
TCGA-55-6983-11A-01R-1949-07	0.03263974	Normal
TCGA-91-6835-11A-01R-1858-07	0.01972493	Normal
TCGA-50-5933-11A-01R-1755-07	0.02602962	Normal
TCGA-49-4490-11A-01R-1858-07	0.04240176	Normal
TCGA-44-6148-11A-01R-1858-07	0.02160821	Normal
TCGA-55-6970-11A-01R-1949-07	0.0234235	Normal
TCGA-38-4626-11A-01R-1758-07	0.04245163	Normal
TCGA-49-4512-11A-01R-1858-07	0.007017562	Normal
TCGA-50-5936-11A-01R-1628-07	0.006353459	Normal
TCGA-91-6831-11A-02R-1858-07	0.03266213	Normal
TCGA-44-6144-11A-01R-1755-07	0.09236461	Normal
TCGA-44-3398-11B-01R-1758-07	0.05206973	Normal
TCGA-55-6982-11A-01R-1949-07	0.007644782	Normal
TCGA-91-6828-11A-01R-1858-07	0.01260161	Normal
TCGA-73-4676-11A-01R-1755-07	0.02194352	Normal
TCGA-55-6972-11A-01R-1949-07	0.03274645	Normal
TCGA-44-6147-11A-01R-1858-07	0.1124141	Normal
TCGA-44-6145-11A-01R-1858-07	0.02497542	Normal
TCGA-44-2668-11A-01R-1758-07	0.02820423	Normal
TCGA-50-5931-11A-01R-1858-07	0.05350339	Normal
TCGA-44-6776-11A-01R-1858-07	0.02798225	Normal
TCGA-44-6778-11A-01R-1858-07	0.0174909	Normal
TCGA-38-4627-11A-01R-1758-07	0.005022543	Normal
TCGA-55-6980-11A-01R-1949-07	0.01880311	Normal
TCGA-44-3396-11A-01R-1758-07	0.01136717	Normal
TCGA-50-5935-11A-01R-1858-07	0.02160633	Normal
TCGA-50-5930-11A-01R-1755-07	0.02748273	Normal
TCGA-55-6969-11A-01R-1949-07	0.0234308	Normal
TCGA-44-2655-11A-01R-1758-07	0.009077096	Normal
TCGA-55-6985-11A-01R-1949-07	0.003867618	Normal
TCGA-44-2657-11A-01R-1758-07	0.01567893	Normal
TCGA-49-6742-11A-01R-1858-07	0.0270834	Normal
TCGA-55-6968-11A-01R-1949-07	0.007465838	Normal
TCGA-49-6745-11A-01R-1858-07	0.005985772	Normal
TCGA-38-4625-11A-01R-1758-07	0.04542947	Normal
TCGA-44-2662-11A-01R-1758-07	0.01192893	Normal
TCGA-38-4632-11A-01R-1755-07	0.007680843	Normal
TCGA-44-2665-11A-01R-1758-07	0.01290439	Normal
TCGA-91-6847-11A-01R-1949-07	0.03780119	Normal
TCGA-55-6975-11A-01R-1949-07	0.06930829	Normal
TCGA-55-6979-11A-01R-1949-07	0.02806227	Normal
TCGA-50-5939-11A-01R-1628-07	0.006134031	Normal
TCGA-49-6761-11A-01R-1949-07	0	Normal
TCGA-55-6978-11A-01R-1949-07	0.007811209	Normal
TCGA-55-6971-11A-01R-1949-07	0.006331206	Normal
TCGA-86-A4P8-01A-11R-A24X-07	0.02762116	Tumor
TCGA-55-8085-01A-11R-2241-07	0.003452323	Tumor
TCGA-55-A490-01A-11R-A466-07	0.004989405	Tumor
TCGA-50-5935-01A-11R-1755-07	0.06042213	Tumor
TCGA-99-8025-01A-11R-2241-07	0.05839844	Tumor
TCGA-55-8301-01A-11R-2287-07	0.1151251	Tumor
TCGA-78-7150-01A-21R-2039-07	0.07306756	Tumor
TCGA-55-7994-01A-11R-2187-07	0.0307811	Tumor
TCGA-44-A47A-01A-21R-A24H-07	0.031632	Tumor
TCGA-67-6216-01A-11R-1755-07	0.02269145	Tumor
TCGA-86-8674-01A-21R-2403-07	0	Tumor
TCGA-NJ-A7XG-01A-12R-A39D-07	0.00888992	Tumor
TCGA-95-7947-01A-11R-2187-07	0.003692188	Tumor
TCGA-93-A4JQ-01A-11R-A24X-07	0.03944954	Tumor
TCGA-75-7027-01A-11R-1949-07	0.01135317	Tumor
TCGA-55-8206-01A-11R-2241-07	0.009563333	Tumor
TCGA-95-7039-01A-11R-1949-07	0.07167096	Tumor
TCGA-38-4630-01A-01R-1206-07	0.3622951	Tumor
TCGA-64-5778-01A-01R-1628-07	0.02647388	Tumor
TCGA-38-4628-01A-01R-1206-07	0.01436781	Tumor
TCGA-91-6836-01A-21R-1858-07	0.09470563	Tumor
TCGA-50-6590-01A-12R-1858-07	0.6739845	Tumor
TCGA-MP-A5C7-01A-11R-A262-07	0.01514349	Tumor
TCGA-44-2666-01A-01R-0946-07	0.09835751	Tumor
TCGA-50-5936-01A-11R-1628-07	0.07276985	Tumor
TCGA-97-7546-01A-11R-2039-07	0.04882545	Tumor
TCGA-55-7816-01A-11R-2170-07	0.08942258	Tumor
TCGA-97-8172-01A-11R-2287-07	0.01410336	Tumor
TCGA-MP-A4SV-01A-11R-A24X-07	0.05346909	Tumor
TCGA-80-5611-01A-01R-1628-07	0.405599	Tumor
TCGA-86-6562-01A-11R-1755-07	0	Tumor
TCGA-97-8176-01A-11R-2403-07	0.0245806	Tumor
TCGA-78-7536-01A-11R-2066-07	0.02025904	Tumor
TCGA-64-1679-01A-21R-2066-07	0.07270902	Tumor
TCGA-44-6775-01C-02R-A277-07	0.06368337	Tumor
TCGA-49-4514-01A-21R-1858-07	0.006635224	Tumor
TCGA-49-AARO-01A-12R-A41B-07	0.05933553	Tumor
TCGA-78-7159-01A-11R-2039-07	0	Tumor
TCGA-55-8087-01A-11R-2241-07	0.01838694	Tumor
TCGA-69-7979-01A-11R-2187-07	0.3817226	Tumor
TCGA-38-A44F-01A-11R-A24H-07	0.02913127	Tumor
TCGA-38-7271-01A-11R-2039-07	0.01530084	Tumor
TCGA-44-2662-01B-02R-A277-07	0.2724413	Tumor
TCGA-86-8280-01A-11R-2287-07	0.05728746	Tumor
TCGA-73-4670-01A-01R-1206-07	0.8769057	Tumor
TCGA-97-7937-01A-11R-2170-07	0.008443905	Tumor
TCGA-49-4488-01A-01R-1755-07	0.007628359	Tumor
TCGA-05-4432-01A-01R-1206-07	0.03629579	Tumor
TCGA-44-8119-01A-11R-2241-07	0.07074486	Tumor
TCGA-86-8671-01A-11R-2403-07	0.06783814	Tumor
TCGA-44-2668-01A-01R-0946-07	0.06504685	Tumor
TCGA-99-AA5R-01A-11R-A39D-07	0.03265252	Tumor
TCGA-44-6776-01A-11R-1858-07	0.006964755	Tumor
TCGA-49-4494-01A-01R-1206-07	0.01647955	Tumor
TCGA-55-A48Y-01A-11R-A24H-07	0.00519582	Tumor
TCGA-64-1680-01A-02R-0946-07	0	Tumor
TCGA-55-6975-01A-11R-1949-07	0.6352341	Tumor
TCGA-J2-8192-01A-11R-2241-07	0.08205523	Tumor
TCGA-05-4244-01A-01R-1107-07	0.03096428	Tumor
TCGA-55-6981-01A-11R-1949-07	0.04501965	Tumor
TCGA-55-A494-01A-11R-A24X-07	0.01409984	Tumor
TCGA-50-6592-01A-11R-1755-07	0.5092799	Tumor
TCGA-50-8459-01A-11R-2326-07	0.02970479	Tumor
TCGA-55-8507-01A-11R-2403-07	0.005773407	Tumor
TCGA-05-5429-01A-01R-1628-07	0.02929049	Tumor
TCGA-55-6984-01A-11R-1949-07	0.007337048	Tumor
TCGA-35-4122-01A-01R-1107-07	0.2475438	Tumor
TCGA-55-A48X-01A-11R-A24H-07	0.04332627	Tumor
TCGA-64-1678-01A-01R-0946-07	0.02796565	Tumor
TCGA-97-A4M1-01A-11R-A24X-07	0.04843331	Tumor
TCGA-97-A4LX-01A-11R-A24X-07	0	Tumor
TCGA-05-4415-01A-22R-1858-07	1.760854	Tumor
TCGA-91-8499-01A-11R-2403-07	0.02736067	Tumor
TCGA-44-A4SS-01A-11R-A24X-07	0.005635618	Tumor
TCGA-50-5939-01A-11R-1628-07	1.053708	Tumor
TCGA-05-5425-01A-02R-1628-07	0.3585397	Tumor
TCGA-44-7669-01A-21R-2066-07	0.02745549	Tumor
TCGA-05-4384-01A-01R-1755-07	0	Tumor
TCGA-62-8397-01A-11R-2326-07	0.1204264	Tumor
TCGA-62-A470-01A-11R-A24H-07	0	Tumor
TCGA-55-8299-01A-11R-2287-07	0.3418769	Tumor
TCGA-44-5644-01A-21R-2039-07	0.05686672	Tumor
TCGA-44-2668-01A-01R-A278-07	0.09480083	Tumor
TCGA-78-8662-01A-11R-2403-07	0.03454959	Tumor
TCGA-S2-AA1A-01A-12R-A39D-07	0.02691267	Tumor
TCGA-35-4123-01A-01R-1107-07	0.1704251	Tumor
TCGA-53-7624-01A-11R-2066-07	0.8647076	Tumor
TCGA-95-8039-01A-11R-2241-07	0.02736024	Tumor
TCGA-55-A4DG-01A-11R-A24H-07	0.02285769	Tumor
TCGA-44-2665-01A-01R-0946-07	0.08452856	Tumor
TCGA-38-4631-01A-01R-1755-07	0.2851415	Tumor
TCGA-55-A4DF-01A-11R-A24H-07	0.02034205	Tumor
TCGA-NJ-A55R-01A-11R-A262-07	0.07903474	Tumor
TCGA-MP-A4TI-01A-21R-A24X-07	0.20951	Tumor
TCGA-55-A491-01A-11R-A24H-07	0.01060277	Tumor
TCGA-44-3918-01A-01R-A278-07	0.01170419	Tumor
TCGA-69-7765-01A-11R-2170-07	0.02986073	Tumor
TCGA-97-7547-01A-11R-2039-07	0.01191248	Tumor
TCGA-49-6744-01A-11R-1858-07	0.02108662	Tumor
TCGA-55-8512-01A-11R-2403-07	0.04259833	Tumor
TCGA-83-5908-01A-21R-2287-07	0.03182775	Tumor
TCGA-49-6767-01A-11R-1858-07	1.164971	Tumor
TCGA-05-4249-01A-01R-1107-07	0.03445959	Tumor
TCGA-50-5066-02A-11R-2090-07	0.06919617	Tumor
TCGA-64-5775-01A-01R-1628-07	0.9319601	Tumor
TCGA-69-A59K-01A-11R-A262-07	0.05952228	Tumor
TCGA-67-3770-01A-01R-0946-07	0.0409318	Tumor
TCGA-62-A46R-01A-11R-A24H-07	0.08554022	Tumor
TCGA-05-4389-01A-01R-1206-07	0.03155238	Tumor
TCGA-44-4112-01A-01R-1107-07	0.02822591	Tumor
TCGA-55-8508-01A-11R-2403-07	0.05450291	Tumor
TCGA-86-8358-01A-11R-2326-07	0.1801099	Tumor
TCGA-86-8076-01A-31R-2241-07	0	Tumor
TCGA-MP-A4SW-01A-21R-A24X-07	0.01368947	Tumor
TCGA-69-7764-01A-11R-2170-07	0.03372623	Tumor
TCGA-50-5051-01A-21R-1858-07	0.006965502	Tumor
TCGA-49-4505-01A-01R-1206-07	0.007790309	Tumor
TCGA-L9-A743-01A-43R-A39D-07	0.02983896	Tumor
TCGA-95-7567-01A-11R-2066-07	0.02446342	Tumor
TCGA-44-5645-01B-04R-A277-07	0	Tumor
TCGA-05-4427-01A-21R-1858-07	0.02890379	Tumor
TCGA-MP-A4T6-01A-32R-A262-07	0.06452731	Tumor
TCGA-49-AAQV-01A-11R-A39D-07	0.01029657	Tumor
TCGA-55-7995-01A-11R-2187-07	0.01563768	Tumor
TCGA-55-8090-01A-11R-2241-07	0.02005477	Tumor
TCGA-55-7903-01A-11R-2170-07	0.01933495	Tumor
TCGA-69-7761-01A-11R-2170-07	0	Tumor
TCGA-05-4250-01A-01R-1107-07	0.06860109	Tumor
TCGA-MP-A4TA-01A-21R-A24X-07	0.438061	Tumor
TCGA-62-A471-01A-12R-A24H-07	1.058454	Tumor
TCGA-MP-A4TJ-01A-51R-A262-07	0.007927609	Tumor
TCGA-78-7145-01A-11R-2039-07	0.02720584	Tumor
TCGA-67-6215-01A-11R-1755-07	0.03097823	Tumor
TCGA-55-6642-01A-11R-1858-07	0.006851918	Tumor
TCGA-L9-A5IP-01A-21R-A39D-07	0.9313772	Tumor
TCGA-62-8402-01A-11R-2326-07	0.07443616	Tumor
TCGA-50-5933-01A-11R-1755-07	0.01677438	Tumor
TCGA-44-6146-01A-11R-A278-07	0.01866901	Tumor
TCGA-55-8208-01A-11R-2241-07	0.008340616	Tumor
TCGA-73-4675-01A-01R-1206-07	0.0139893	Tumor
TCGA-44-7670-01A-11R-2066-07	2.222743	Tumor
TCGA-49-AARR-01A-11R-A41B-07	0.01097799	Tumor
TCGA-55-7914-01A-11R-2170-07	0.1133597	Tumor
TCGA-44-3918-01B-02R-A277-07	0.07046273	Tumor
TCGA-L9-A50W-01A-12R-A39D-07	0.01573469	Tumor
TCGA-44-3917-01B-02R-A277-07	0.04186971	Tumor
TCGA-73-4676-01A-01R-1755-07	0.005354586	Tumor
TCGA-86-8054-01A-11R-2241-07	0.003530697	Tumor
TCGA-93-A4JP-01A-11R-A24X-07	0.8482729	Tumor
TCGA-50-5068-01A-01R-1628-07	0	Tumor
TCGA-55-6712-01A-11R-1858-07	0.4446977	Tumor
TCGA-05-4382-01A-01R-1206-07	0.08443823	Tumor
TCGA-O1-A52J-01A-11R-A262-07	0.05228031	Tumor
TCGA-97-7938-01A-11R-2170-07	0.006154835	Tumor
TCGA-91-6831-01A-11R-1858-07	0.0440732	Tumor
TCGA-55-8620-01A-11R-2403-07	0.1158401	Tumor
TCGA-50-7109-01A-11R-2039-07	0.03795089	Tumor
TCGA-MP-A4TC-01A-11R-A24X-07	0.1410229	Tumor
TCGA-97-8177-01A-11R-2287-07	0.1476909	Tumor
TCGA-55-8203-01A-11R-2241-07	0.01957412	Tumor
TCGA-95-7043-01A-11R-1949-07	0.008020109	Tumor
TCGA-44-6147-01A-11R-1755-07	0.01679301	Tumor
TCGA-97-8174-01A-11R-2287-07	0.01784419	Tumor
TCGA-44-6778-01A-11R-1858-07	0.02804632	Tumor
TCGA-55-5899-01A-11R-1628-07	0.01917158	Tumor
TCGA-78-7220-01A-11R-2039-07	0.08518039	Tumor
TCGA-55-7725-01A-11R-2170-07	0	Tumor
TCGA-75-6207-01A-11R-1755-07	0.7308306	Tumor
TCGA-69-7980-01A-11R-2187-07	0.0131167	Tumor
TCGA-44-2657-01A-01R-1107-07	0.01351278	Tumor
TCGA-91-6847-01A-11R-1949-07	0.4380049	Tumor
TCGA-97-7554-01A-11R-2039-07	0.03213414	Tumor
TCGA-05-4402-01A-01R-1206-07	0.01905981	Tumor
TCGA-55-8094-01A-11R-2241-07	0.4443126	Tumor
TCGA-44-2656-01A-02R-0946-07	0.02223954	Tumor
TCGA-55-7570-01A-11R-2039-07	0.567515	Tumor
TCGA-L4-A4E5-01A-11R-A24X-07	0.09060917	Tumor
TCGA-55-8205-01A-11R-2241-07	0.3385042	Tumor
TCGA-91-6835-01A-11R-1858-07	0.05076354	Tumor
TCGA-50-5930-01A-11R-1755-07	0.9975832	Tumor
TCGA-44-A47B-01A-11R-A24H-07	0.04479776	Tumor
TCGA-44-3918-01A-01R-1107-07	0.007562691	Tumor
TCGA-75-7031-01A-11R-1949-07	0	Tumor
TCGA-55-8614-01A-11R-2403-07	0.7893512	Tumor
TCGA-55-7281-01A-11R-2039-07	0.02527989	Tumor
TCGA-50-5931-01A-11R-1755-07	0.09397378	Tumor
TCGA-95-7562-01A-11R-2241-07	0.06424187	Tumor
TCGA-64-1676-01A-01R-0946-07	0.04766543	Tumor
TCGA-75-6205-01A-11R-1755-07	0.260187	Tumor
TCGA-67-3772-01A-01R-0946-07	0.01314118	Tumor
TCGA-J2-A4AD-01A-11R-A24H-07	0.3056719	Tumor
TCGA-71-6725-01A-11R-1858-07	0.006093939	Tumor
TCGA-44-6145-01A-11R-1755-07	0.07427161	Tumor
TCGA-97-7552-01A-11R-2039-07	0.004560113	Tumor
TCGA-NJ-A55A-01A-11R-A262-07	0	Tumor
TCGA-93-7348-01A-21R-2039-07	0.006035001	Tumor
TCGA-44-2666-01A-01R-A278-07	0.1162089	Tumor
TCGA-78-7166-01A-12R-2066-07	0.03417275	Tumor
TCGA-49-6761-01A-31R-1949-07	0.02795188	Tumor
TCGA-78-7156-01A-11R-2039-07	0	Tumor
TCGA-49-4506-01A-01R-1206-07	1.5938	Tumor
TCGA-86-8056-01A-11R-2241-07	0.06809575	Tumor
TCGA-75-7025-01A-12R-1949-07	0.04007769	Tumor
TCGA-44-3398-01A-01R-1107-07	0.02194379	Tumor
TCGA-MP-A4T9-01A-11R-A24X-07	0.08114571	Tumor
TCGA-05-4426-01A-01R-1206-07	0.3207226	Tumor
TCGA-91-A4BD-01A-11R-A24H-07	0.01469248	Tumor
TCGA-67-3771-01A-01R-0946-07	0.1439146	Tumor
TCGA-49-AAR2-01A-11R-A39D-07	0.01583147	Tumor
TCGA-86-7953-01A-11R-2187-07	0.07108066	Tumor
TCGA-55-8207-01A-11R-2241-07	0.01666677	Tumor
TCGA-69-7978-01A-11R-2187-07	0.01079165	Tumor
TCGA-50-5944-01A-11R-1755-07	0.00602229	Tumor
TCGA-44-2659-01A-01R-0946-07	0.02549228	Tumor
TCGA-55-7284-01B-11R-2241-07	0.02284104	Tumor
TCGA-55-8514-01A-11R-2403-07	0.1414088	Tumor
TCGA-99-8032-01A-11R-2241-07	0.01122753	Tumor
TCGA-75-5126-01A-01R-1755-07	0.1923026	Tumor
TCGA-78-7542-01A-21R-2066-07	2.212286	Tumor
TCGA-49-4487-01A-21R-1858-07	0.08643032	Tumor
TCGA-62-A46Y-01A-11R-A24H-07	0.03843825	Tumor
TCGA-55-8511-01A-11R-2403-07	0.1080061	Tumor
TCGA-86-8073-01A-11R-2241-07	0.03458968	Tumor
TCGA-49-6742-01A-11R-1858-07	0.1150794	Tumor
TCGA-78-8660-01A-11R-2403-07	0.03548644	Tumor
TCGA-55-8510-01A-11R-2403-07	0.03059431	Tumor
TCGA-49-6743-01A-11R-1858-07	0.2563899	Tumor
TCGA-78-7143-01A-11R-2039-07	0.03333791	Tumor
TCGA-75-5122-01A-01R-1755-07	0.1457563	Tumor
TCGA-78-7158-01A-11R-2039-07	0.02490315	Tumor
TCGA-55-A48Z-01A-12R-A24X-07	0.04551565	Tumor
TCGA-78-8640-01A-11R-2403-07	0.2769815	Tumor
TCGA-93-8067-01A-11R-2287-07	0.02472227	Tumor
TCGA-99-8033-01A-11R-2241-07	0.5720815	Tumor
TCGA-75-7030-01A-11R-1949-07	0.01817403	Tumor
TCGA-97-A4M0-01A-11R-A24X-07	0.0137163	Tumor
TCGA-53-7813-01A-11R-2170-07	0.02881758	Tumor
TCGA-MP-A4SY-01A-21R-A24X-07	0.06628514	Tumor
TCGA-55-7815-01A-11R-2170-07	0	Tumor
TCGA-73-A9RS-01A-11R-A41B-07	0.2173648	Tumor
TCGA-69-8254-01A-11R-2287-07	0.01004594	Tumor
TCGA-05-4417-01A-22R-1858-07	0.05241382	Tumor
TCGA-53-7626-01A-12R-2066-07	0.006183215	Tumor
TCGA-69-8255-01A-11R-2287-07	0.5551651	Tumor
TCGA-75-5146-01A-01R-1628-07	0.02106356	Tumor
TCGA-97-A4M3-01A-11R-A24X-07	0	Tumor
TCGA-J2-8194-01A-11R-2241-07	0.01349931	Tumor
TCGA-NJ-A4YG-01A-22R-A262-07	0.0164383	Tumor
TCGA-55-A493-01A-11R-A24H-07	0.3384747	Tumor
TCGA-86-8075-01A-11R-2241-07	0.1827057	Tumor
TCGA-55-7283-01A-11R-2039-07	0.004952522	Tumor
TCGA-44-7660-01A-11R-2066-07	0.08995339	Tumor
TCGA-95-7944-01A-11R-2187-07	0.2358108	Tumor
TCGA-55-6986-01A-11R-1949-07	0.1136017	Tumor
TCGA-99-8028-01A-11R-2241-07	0.02925083	Tumor
TCGA-38-6178-01A-11R-1755-07	0.03559359	Tumor
TCGA-NJ-A4YI-01A-11R-A262-07	0	Tumor
TCGA-86-6851-01A-11R-1949-07	0.1036026	Tumor
TCGA-55-1596-01A-01R-0946-07	0.2985862	Tumor
TCGA-44-6146-01B-04R-A277-07	0.02094478	Tumor
TCGA-44-6775-01A-11R-1858-07	0.06598597	Tumor
TCGA-49-4486-01A-01R-1206-07	0.007879876	Tumor
TCGA-55-8089-01A-11R-2241-07	0.1959575	Tumor
TCGA-55-7573-01A-11R-2039-07	0.01368875	Tumor
TCGA-44-5643-01A-01R-1628-07	0.2455883	Tumor
TCGA-44-2656-01B-06R-A277-07	0	Tumor
TCGA-91-6840-01A-11R-1949-07	0.01594164	Tumor
TCGA-05-5428-01A-01R-1628-07	0.02101416	Tumor
TCGA-97-A4M7-01A-11R-A24X-07	0.05553942	Tumor
TCGA-97-A4M6-01A-11R-A24X-07	0.05035733	Tumor
TCGA-44-6777-01A-11R-1858-07	0.02472727	Tumor
TCGA-L9-A444-01A-21R-A24H-07	0.01413829	Tumor
TCGA-L9-A8F4-01A-11R-A39D-07	0.4266306	Tumor
TCGA-L9-A443-01A-12R-A24H-07	0.08584584	Tumor
TCGA-73-4677-01A-01R-1206-07	0.01031326	Tumor
TCGA-50-6591-01A-11R-1755-07	0.1584185	Tumor
TCGA-91-6848-01A-11R-1949-07	5.262204	Tumor
TCGA-62-8394-01A-11R-2326-07	0.01824377	Tumor
TCGA-49-4507-01A-01R-1206-07	0.5343075	Tumor
TCGA-05-4433-01A-22R-1858-07	0.04238663	Tumor
TCGA-55-6972-01A-11R-1949-07	0	Tumor
TCGA-78-7539-01A-11R-2066-07	0.5713225	Tumor
TCGA-05-4418-01A-01R-1206-07	0.2593715	Tumor
TCGA-55-7576-01A-11R-2066-07	0.02327441	Tumor
TCGA-MP-A4T7-01A-11R-A24X-07	0.4503633	Tumor
TCGA-95-A4VK-01A-11R-A262-07	0.410775	Tumor
TCGA-91-A4BC-01A-11R-A24H-07	0.0409187	Tumor
TCGA-44-7662-01A-11R-2066-07	0.06167286	Tumor
TCGA-44-2662-01A-01R-A278-07	0.3416853	Tumor
TCGA-50-5066-01A-01R-1628-07	0.08471277	Tumor
TCGA-55-7726-01A-11R-2170-07	0.4056626	Tumor
TCGA-95-7948-01A-11R-2187-07	0.03505932	Tumor
TCGA-55-6979-01A-11R-1949-07	0.03047983	Tumor
TCGA-55-8619-01A-11R-2403-07	0.02816187	Tumor
TCGA-97-A4M5-01A-11R-A24X-07	0.042273	Tumor
TCGA-67-6217-01A-11R-1755-07	0.04631515	Tumor
TCGA-75-6212-01A-11R-1755-07	0.03583407	Tumor
TCGA-78-8655-01A-11R-2403-07	0.006920473	Tumor
TCGA-78-7535-01A-11R-2066-07	0	Tumor
TCGA-44-8117-01A-11R-2241-07	0.01445314	Tumor
TCGA-49-AAR4-01A-12R-A41B-07	0.0546765	Tumor
TCGA-50-5941-01A-11R-1755-07	0.03322666	Tumor
TCGA-05-4397-01A-01R-1206-07	0.08899797	Tumor
TCGA-86-A4P7-01A-11R-A24X-07	0.05123767	Tumor
TCGA-86-8669-01A-11R-2403-07	0	Tumor
TCGA-55-6983-01A-11R-1949-07	0.003296985	Tumor
TCGA-44-4112-01B-06R-A277-07	0.06638228	Tumor
TCGA-64-5779-01A-01R-1628-07	0.0237466	Tumor
TCGA-38-4632-01A-01R-1755-07	0.4439442	Tumor
TCGA-35-5375-01A-01R-1628-07	0.1031439	Tumor
TCGA-44-2662-01A-01R-0946-07	0.2518696	Tumor
TCGA-44-7672-01A-11R-2066-07	0.0078644	Tumor
TCGA-91-8497-01A-11R-2403-07	0.0280288	Tumor
TCGA-50-6594-01A-11R-1755-07	0.1060974	Tumor
TCGA-4B-A93V-01A-11R-A39D-07	0.009143814	Tumor
TCGA-55-7910-01A-11R-2170-07	0	Tumor
TCGA-78-7154-01A-11R-2039-07	0.2858177	Tumor
TCGA-95-8494-01A-11R-2326-07	0.02720627	Tumor
TCGA-05-5423-01A-01R-1628-07	0.013282	Tumor
TCGA-J2-A4AG-01A-11R-A24H-07	0	Tumor
TCGA-44-7667-01A-31R-2066-07	0.3036455	Tumor
TCGA-44-2666-01B-02R-A277-07	0.1000558	Tumor
TCGA-78-7155-01A-11R-2039-07	0.08827702	Tumor
TCGA-64-5781-01A-01R-1628-07	0.09028858	Tumor
TCGA-55-A57B-01A-12R-A39D-07	0.07899664	Tumor
TCGA-64-5815-01A-01R-1628-07	0.03699945	Tumor
TCGA-55-A492-01A-11R-A24H-07	0.01856838	Tumor
TCGA-75-6206-01A-11R-1755-07	0.006800396	Tumor
TCGA-MP-A4TF-01A-11R-A262-07	0.5463279	Tumor
TCGA-75-6203-01A-11R-1755-07	0.01273751	Tumor
TCGA-05-4434-01A-01R-1206-07	0.0696419	Tumor
TCGA-NJ-A4YF-01A-12R-A262-07	0.01819723	Tumor
TCGA-69-7760-01A-11R-2170-07	0	Tumor
TCGA-49-4510-01A-01R-1206-07	0	Tumor
TCGA-62-8398-01A-11R-2326-07	0.1670294	Tumor
TCGA-67-3774-01A-01R-0946-07	0.02329875	Tumor
TCGA-97-A4M2-01A-12R-A24X-07	0.01910503	Tumor
TCGA-64-1677-01A-01R-0946-07	0.04911839	Tumor
TCGA-93-A4JO-01A-21R-A24X-07	0.04830527	Tumor
TCGA-MN-A4N1-01A-11R-A24X-07	0.09518275	Tumor
TCGA-55-6978-01A-11R-1949-07	0.159287	Tumor
TCGA-97-7553-01A-21R-2039-07	0.03476335	Tumor
TCGA-55-6985-01A-11R-1949-07	0.06600709	Tumor
TCGA-05-4396-01A-21R-1858-07	0.01592111	Tumor
TCGA-91-8496-01A-11R-2403-07	0.006622165	Tumor
TCGA-67-3773-01A-01R-0946-07	0.03806151	Tumor
TCGA-62-A472-01A-11R-A24H-07	0.01037853	Tumor
TCGA-86-8281-01A-11R-2287-07	0.003623909	Tumor
TCGA-50-8460-01A-11R-2326-07	0.005377329	Tumor
TCGA-L9-A7SV-01A-11R-A39D-07	0.07546883	Tumor
TCGA-05-4395-01A-01R-1206-07	0.6515472	Tumor
TCGA-86-7955-01A-11R-2187-07	0.05151061	Tumor
TCGA-86-8074-01A-11R-2241-07	0.0935873	Tumor
TCGA-49-AARN-01A-21R-A41B-07	0.1157646	Tumor
TCGA-50-6595-01A-12R-1858-07	0.8560041	Tumor
TCGA-75-5125-01A-01R-1755-07	0.0115279	Tumor
TCGA-99-7458-01A-11R-2039-07	0.01028395	Tumor
TCGA-44-6147-01A-11R-A278-07	0	Tumor
TCGA-MP-A4TK-01A-11R-A24X-07	0.1194407	Tumor
TCGA-44-6147-01B-06R-A277-07	0	Tumor
TCGA-78-7149-01A-11R-2039-07	0.01448946	Tumor
TCGA-55-6982-01A-11R-1949-07	0.1638269	Tumor
TCGA-55-8615-01A-11R-2403-07	0.02161371	Tumor
TCGA-91-6849-01A-11R-1949-07	0.009416609	Tumor
TCGA-55-1594-01A-01R-0946-07	0.01312764	Tumor
TCGA-35-3615-01A-01R-0946-07	0.01707228	Tumor
TCGA-44-7671-01A-11R-2066-07	0.003077939	Tumor
TCGA-55-7728-01A-11R-2187-07	0.01689281	Tumor
TCGA-05-4403-01A-01R-1206-07	0.00692983	Tumor
TCGA-55-7574-01A-11R-2039-07	0.04964454	Tumor
TCGA-69-7763-01A-11R-2170-07	0	Tumor
TCGA-62-8395-01A-11R-2326-07	0.02983441	Tumor
TCGA-91-7771-01A-11R-2170-07	0.01679293	Tumor
TCGA-86-7713-01A-11R-2066-07	0.09305927	Tumor
TCGA-62-A46S-01A-11R-A24H-07	0.008782699	Tumor
TCGA-55-8092-01A-11R-2241-07	0.02619996	Tumor
TCGA-55-1592-01A-01R-0946-07	0.05839362	Tumor
TCGA-44-3917-01A-01R-A278-07	0	Tumor
TCGA-55-6968-01A-11R-1949-07	0.1850214	Tumor
TCGA-97-8552-01A-11R-2403-07	0.02941165	Tumor
TCGA-44-2655-01A-01R-0946-07	0.002510611	Tumor
TCGA-50-6597-01A-11R-1858-07	0.02482419	Tumor
TCGA-44-6779-01A-11R-1858-07	0.0592776	Tumor
TCGA-MN-A4N4-01A-12R-A24X-07	0.1471995	Tumor
TCGA-NJ-A4YP-01A-11R-A262-07	0.004320153	Tumor
TCGA-93-7347-01A-11R-2187-07	0.07344452	Tumor
TCGA-75-6211-01A-11R-1755-07	0	Tumor
TCGA-55-7727-01A-11R-2170-07	0.04919708	Tumor
TCGA-55-7724-01A-11R-2170-07	0.01996247	Tumor
TCGA-55-8506-01A-11R-2403-07	0.01188548	Tumor
TCGA-86-8359-01A-11R-2326-07	0	Tumor
TCGA-75-6214-01A-41R-1949-07	3.480961	Tumor
TCGA-62-A46O-01A-11R-A24H-07	4.736146	Tumor
TCGA-50-5055-01A-01R-1628-07	0	Tumor
TCGA-55-6980-01A-11R-1949-07	0.01746582	Tumor
TCGA-50-5049-01A-01R-1628-07	0.02367008	Tumor
TCGA-44-A47G-01A-21R-A24H-07	0.02827294	Tumor
TCGA-05-4390-01A-02R-1755-07	0.08823724	Tumor
TCGA-73-4658-01A-01R-1755-07	0	Tumor
TCGA-05-5715-01A-01R-1628-07	0.015284	Tumor
TCGA-69-8453-01A-12R-2326-07	0.03700526	Tumor
TCGA-71-8520-01A-11R-2403-07	0.1809139	Tumor
TCGA-78-7160-01A-11R-2039-07	0.09183971	Tumor
TCGA-55-7913-01B-11R-2241-07	0.05970036	Tumor
TCGA-97-8171-01A-11R-2287-07	0.01333278	Tumor
TCGA-55-8204-01A-11R-2241-07	0.735413	Tumor
TCGA-05-4405-01A-21R-1858-07	0.04436432	Tumor
TCGA-50-6593-01A-11R-1755-07	0.01982259	Tumor
TCGA-64-5774-01A-01R-1628-07	0.005293171	Tumor
TCGA-86-A4D0-01A-11R-A24H-07	0	Tumor
TCGA-44-7659-01A-11R-2066-07	0.1153787	Tumor
TCGA-44-6148-01A-11R-1755-07	0.00572627	Tumor
TCGA-38-4629-01A-02R-1206-07	0.7742853	Tumor
TCGA-73-7499-01A-11R-2187-07	0.01135861	Tumor
TCGA-55-8096-01A-11R-2241-07	0.01513754	Tumor
TCGA-44-2661-01A-01R-1107-07	0.03459592	Tumor
TCGA-67-4679-01B-01R-1755-07	0.03344676	Tumor
TCGA-05-4424-01A-22R-1858-07	0.01573518	Tumor
TCGA-86-8055-01A-11R-2241-07	0.1037295	Tumor
TCGA-78-7161-01A-11R-2039-07	0.01678023	Tumor
TCGA-55-8091-01A-11R-2241-07	0.1404139	Tumor
TCGA-J2-A4AE-01A-21R-A24H-07	0.0407254	Tumor
TCGA-50-6673-01A-11R-1949-07	0.01720784	Tumor
TCGA-62-A46V-01A-11R-A24H-07	0.04081984	Tumor
TCGA-50-5946-01A-11R-1755-07	0.03740072	Tumor
TCGA-44-2668-01B-02R-A277-07	0.02838106	Tumor
TCGA-69-7974-01A-11R-2187-07	0.02436488	Tumor
TCGA-49-AARQ-01A-11R-A41B-07	0.04846584	Tumor
TCGA-NJ-A55O-01A-11R-A262-07	0.05545666	Tumor
TCGA-50-5044-01A-21R-1858-07	1.266985	Tumor
TCGA-80-5608-01A-31R-1949-07	0.01659035	Tumor
TCGA-91-6829-01A-21R-1858-07	0.1173655	Tumor
TCGA-78-7163-01A-12R-2066-07	0.02170314	Tumor
TCGA-86-8672-01A-21R-2403-07	0.08976725	Tumor
TCGA-78-7167-01A-11R-2066-07	0.01136417	Tumor
TCGA-62-8399-01A-21R-2326-07	0.01720865	Tumor
TCGA-49-4490-01A-21R-1858-07	0.08316846	Tumor
TCGA-86-8278-01A-11R-2287-07	0.026323	Tumor
TCGA-55-8621-01A-11R-2403-07	0.07996626	Tumor
TCGA-49-4512-01A-21R-1858-07	0.02062939	Tumor
TCGA-78-7153-01A-11R-2039-07	0.02054269	Tumor
TCGA-MP-A4TE-01A-22R-A466-07	0.004259481	Tumor
TCGA-05-5420-01A-01R-1628-07	0.4894106	Tumor
TCGA-MP-A4TH-01A-31R-A262-07	0	Tumor
TCGA-L4-A4E6-01A-11R-A24H-07	0.08616849	Tumor
TCGA-55-7911-01A-11R-2170-07	0.01047822	Tumor
TCGA-49-AAR9-01A-21R-A41B-07	0.7612036	Tumor
TCGA-44-3396-01A-01R-1206-07	0.009692023	Tumor
TCGA-44-6146-01A-11R-1755-07	0.01748116	Tumor
TCGA-69-8253-01A-11R-2287-07	0.05280908	Tumor
TCGA-86-A4JF-01A-11R-A24X-07	0.01339949	Tumor
TCGA-55-6970-01A-11R-1949-07	0.1300592	Tumor
TCGA-50-5072-01A-21R-1858-07	0.2754382	Tumor
TCGA-MP-A4T8-01A-11R-A24X-07	0.06202299	Tumor
TCGA-55-6987-01A-11R-1949-07	0.01202731	Tumor
TCGA-50-5942-01A-21R-1755-07	0.005991107	Tumor
TCGA-69-7973-01A-11R-2187-07	0.01163113	Tumor
TCGA-93-A4JN-01A-11R-A24X-07	0.1081238	Tumor
TCGA-73-4659-01A-01R-1206-07	0.004197043	Tumor
TCGA-86-8585-01A-11R-2403-07	0.07655476	Tumor
TCGA-78-7537-01A-11R-2066-07	0.00963727	Tumor
TCGA-55-8505-01A-11R-2403-07	0.3210228	Tumor
TCGA-05-4422-01A-01R-1206-07	0.03113602	Tumor
TCGA-38-4627-01A-01R-1206-07	0.04381205	Tumor
TCGA-55-7227-01A-11R-2039-07	0.01195597	Tumor
TCGA-NJ-A4YQ-01A-11R-A262-07	0.03906925	Tumor
TCGA-86-7701-01A-11R-2170-07	0.03345939	Tumor
TCGA-73-4666-01A-01R-1206-07	0.3356827	Tumor
TCGA-86-8279-01A-11R-2287-07	0.02804492	Tumor
TCGA-55-8302-01A-11R-2326-07	0.03960841	Tumor
TCGA-44-A479-01A-31R-A24H-07	0.006272241	Tumor
TCGA-86-8668-01A-11R-2403-07	0.01544027	Tumor
TCGA-44-5645-01A-01R-1628-07	0.006210741	Tumor
TCGA-86-7711-01A-11R-2066-07	0.05987879	Tumor
TCGA-49-4501-01A-01R-1206-07	0.02048501	Tumor
TCGA-44-6774-01A-21R-1858-07	0.01763649	Tumor
TCGA-97-8175-01A-11R-2287-07	0.2424915	Tumor
TCGA-73-4662-01A-01R-1206-07	0.02179569	Tumor
TCGA-78-7152-01A-11R-2039-07	0.00942864	Tumor
TCGA-64-1681-01A-11R-2066-07	0.02163492	Tumor
TCGA-75-5147-01A-01R-1628-07	0.01596306	Tumor
TCGA-44-6775-01A-11R-A278-07	0.06105395	Tumor
TCGA-MN-A4N5-01A-11R-A24X-07	0.1216146	Tumor
TCGA-05-4425-01A-01R-1755-07	0.0181258	Tumor
TCGA-50-8457-01A-11R-2326-07	0.03210755	Tumor
TCGA-55-8097-01A-11R-2241-07	0.01257091	Tumor
TCGA-38-4625-01A-01R-1206-07	0.5799588	Tumor
TCGA-44-A4SU-01A-11R-A24X-07	0.03387108	Tumor
TCGA-55-8616-01A-11R-2403-07	0.03256971	Tumor
TCGA-78-7540-01A-11R-2066-07	0.01533855	Tumor
TCGA-95-A4VP-01A-21R-A262-07	0	Tumor
TCGA-80-5607-01A-31R-1949-07	0.01643511	Tumor
TCGA-50-5045-01A-01R-1628-07	0.07281503	Tumor
TCGA-44-8120-01A-11R-2241-07	0.03774045	Tumor
TCGA-MP-A4TD-01A-32R-A262-07	0.02523597	Tumor
TCGA-44-5645-01A-01R-A278-07	0.01052913	Tumor
TCGA-55-8513-01A-11R-2403-07	0.01514312	Tumor
TCGA-38-4626-01A-01R-1206-07	0.06085757	Tumor
TCGA-91-6830-01A-11R-1949-07	0.1141539	Tumor
TCGA-44-7661-01A-11R-2066-07	0.2158815	Tumor
TCGA-86-8673-01A-11R-2403-07	0.0497858	Tumor
TCGA-73-4668-01A-01R-1206-07	0.1179358	Tumor
TCGA-49-AAR3-01A-11R-A41B-07	0.7081837	Tumor
TCGA-50-5932-01A-11R-1755-07	0.02108698	Tumor
TCGA-86-7714-01A-12R-2170-07	0.02876737	Tumor
TCGA-97-7941-01A-11R-2187-07	0.1164151	Tumor
TCGA-95-A4VN-01A-11R-A262-07	0.02872456	Tumor
TCGA-78-7633-01A-11R-2066-07	0.005357605	Tumor
TCGA-62-A46P-01A-11R-A24H-07	0.06457965	Tumor
TCGA-MP-A4T4-01A-11R-A262-07	0.04688723	Tumor
TCGA-78-7146-01A-11R-2039-07	0.09014445	Tumor
TCGA-78-7162-01A-21R-2066-07	0.01448106	Tumor
TCGA-73-7498-01A-12R-2187-07	0.02012567	Tumor
TCGA-44-3919-01A-02R-1107-07	0.01644793	Tumor
TCGA-78-7147-01A-11R-2039-07	0.01215174	Tumor
TCGA-05-4430-01A-02R-1206-07	0.03492478	Tumor
TCGA-86-A456-01A-11R-A24H-07	0.006058177	Tumor
TCGA-97-8179-01A-11R-2287-07	0.01674215	Tumor
TCGA-05-4410-01A-21R-1858-07	0.01693619	Tumor
TCGA-05-4420-01A-01R-1206-07	0.0615783	Tumor
TCGA-55-6543-01A-11R-1755-07	0.04591752	Tumor
TCGA-49-AARE-01A-11R-A41B-07	0.04254104	Tumor
TCGA-05-4398-01A-01R-1206-07	0.05947285	Tumor
TCGA-78-7148-01A-11R-2039-07	0.04838262	Tumor
TCGA-97-8547-01A-11R-2403-07	0.02227238	Tumor
TCGA-86-7954-01A-11R-2187-07	0.005864789	Tumor
TCGA-78-8648-01A-11R-2403-07	0.02903713	Tumor
TCGA-49-AAR0-01A-21R-A39D-07	0.01446954	Tumor
TCGA-44-2656-01A-02R-A278-07	0	Tumor
TCGA-49-6745-01A-11R-1858-07	0.03628665	Tumor
TCGA-50-5946-02A-11R-2090-07	0.08015494	Tumor
TCGA-55-6971-01A-11R-1949-07	0.04390997	Tumor
TCGA-53-A4EZ-01A-12R-A24X-07	0.02834305	Tumor
TCGA-91-6828-01A-11R-1858-07	0	Tumor
TCGA-55-7907-01A-11R-2170-07	0.01599573	Tumor
