# Supplementary material for: Prognostic significance of SH2D5 expression in lung adenocarcinoma and its relation to immune cell infiltration
Source: PeerJ. 2023 May 9;11:e15238. doi: 10.7717/peerj.15238 (PMC10178299; doi:10.7717/peerj.15238)
Supplement: Data S1 [file peerj-11-15238-s002.zip › Raw data/singleGene.uniCox.R]

######Video source: http://ke.biowolf.cn
######ÉúÐÅ×ÔÑ§Íø: https://www.biowolf.cn/
######Î¢ÐÅ¹«ÖÚºÅ£ºbiowolf_cn
######ºÏ×÷ÓÊÏä£º2749657388@qq.com
######´ðÒÉÎ¢ÐÅ: 18520221056

#install.packages('survival')

setwd("C:\\Users\\LYS-PC\\Desktop\\17uniCOX")
library(survival)
rt=read.table("coxInput.txt",header=T,sep="\t",check.names=F,row.names=1)
#rt[,"SH2D5"]=log2(rt[,"SH2D5"]+1)

outTab=data.frame()
for(i in colnames(rt[,3:ncol(rt)])){
 cox <- coxph(Surv(futime, fustat) ~ rt[,i], data = rt)
 coxSummary = summary(cox)
 coxP=coxSummary$coefficients[,"Pr(>|z|)"]
 outTab=rbind(outTab,
              cbind(id=i,
              HR=coxSummary$conf.int[,"exp(coef)"],
              HR.95L=coxSummary$conf.int[,"lower .95"],
              HR.95H=coxSummary$conf.int[,"upper .95"],
              pvalue=coxSummary$coefficients[,"Pr(>|z|)"])
              )
}
write.table(outTab,file="uniCox.xls",sep="\t",row.names=F,quote=F)

######Video source: http://ke.biowolf.cn
######ÉúÐÅ×ÔÑ§Íø: https://www.biowolf.cn/
######Î¢ÐÅ¹«ÖÚºÅ£ºbiowolf_cn
######ºÏ×÷ÓÊÏä£º2749657388@qq.com
######´ðÒÉÎ¢ÐÅ: 18520221056
