# Supplementary material for: Prognostic significance of SH2D5 expression in lung adenocarcinoma and its relation to immune cell infiltration
Source: PeerJ. 2023 May 9;11:e15238. doi: 10.7717/peerj.15238 (PMC10178299; doi:10.7717/peerj.15238)
Supplement: Data S1 [file peerj-11-15238-s002.zip › Raw data/singleGene.uniq.R]

######Video source: http://ke.biowolf.cn
######ÉúÐÅ×ÔÑ§Íø: https://www.biowolf.cn/
######Î¢ÐÅ¹«ÖÚºÅ£ºbiowolf_cn
######ºÏ×÷ÓÊÏä£º2749657388@qq.com
######´ðÒÉÎ¢ÐÅ: 18520221056

#if (!requireNamespace("BiocManager", quietly = TRUE))
#    install.packages("BiocManager")
#BiocManager::install("limma", version = "3.8")

library("limma")

setwd("C:\\Users\\LYS-PC\\Desktop\\5uniq")               #ÉèÖÃ¹¤×÷Ä¿Â¼
gene="SH2D5"                                                           #ÐèÒªÌáÈ¡µÄ»ùÒò
normalNum=59                                                          #Õý³£ÑùÆ·ÊýÄ¿
tumorNum=535                                                          #Ö×ÁöÑùÆ·ÊýÄ¿

rt=read.table("symbol.txt",sep="\t",header=T,check.names=F)           #¶ÁÈ¡ÎÄ¼þ
rt=as.matrix(rt)
rownames(rt)=rt[,1]
exp=rt[,2:ncol(rt)]
dimnames=list(rownames(exp),colnames(exp))
data=matrix(as.numeric(as.matrix(exp)),nrow=nrow(exp),dimnames=dimnames)
data=avereps(data)

#Êä³öuniq»ùÒòÎÄ¼þ
uniq=rbind(ID=colnames(data),data)
write.table(uniq,file="uniq.symbol.txt",sep="\t",quote=F,col.names=F)        #Êä³öÎÄ¼þ

#Êä³öµ¥»ùÒòÎÄ¼þ
Type=c(rep("Normal",normalNum),rep("Tumor",tumorNum))
single=cbind(ID=colnames(data),expression=data[gene,],Type)
colnames(single)=c("ID",gene,"Type")
write.table(single,file="singleGene.txt",sep="\t",quote=F,row.names=F)

######Video source: http://ke.biowolf.cn
######ÉúÐÅ×ÔÑ§Íø: https://www.biowolf.cn/
######Î¢ÐÅ¹«ÖÚºÅ£ºbiowolf_cn
######ºÏ×÷ÓÊÏä£º2749657388@qq.com
######´ðÒÉÎ¢ÐÅ: 18520221056
