# Supplementary material for: Prognostic significance of SH2D5 expression in lung adenocarcinoma and its relation to immune cell infiltration
Source: PeerJ. 2023 May 9;11:e15238. doi: 10.7717/peerj.15238 (PMC10178299; doi:10.7717/peerj.15238)
Supplement: Data S1 [file peerj-11-15238-s002.zip › Raw data/time.txt]

Id	futime	fustat
TCGA-05-4244	0	0
TCGA-05-4395	0	1
TCGA-05-4410	0	0
TCGA-86-8281	0	0
TCGA-95-7043	2	0
TCGA-55-8506	11	0
TCGA-35-3615	14	0
TCGA-97-7938	18	1
TCGA-86-8672	19	1
TCGA-95-7944	21	0
TCGA-50-6673	22	1
TCGA-86-8074	24	0
TCGA-55-A493	28	0
TCGA-93-A4JO	33	1
TCGA-95-7039	34	0
TCGA-91-6849	35	0
TCGA-91-8499	36	0
TCGA-73-4677	38	1
TCGA-73-4675	40	0
TCGA-95-7947	40	0
TCGA-91-A4BC	44	0
TCGA-99-8032	44	0
TCGA-55-8616	48	0
TCGA-NJ-A4YP	50	0
TCGA-L9-A5IP	58	1
TCGA-91-6830	60	0
TCGA-67-3776	61	0
TCGA-05-5715	62	0
TCGA-64-5775	62	1
TCGA-MP-A4TC	74	1
TCGA-91-6835	79	0
TCGA-95-8494	84	0
TCGA-MN-A4N5	84	0
TCGA-95-7562	87	1
TCGA-05-4415	91	1
TCGA-44-2666	97	1
TCGA-55-A490	99	1
TCGA-86-A4D0	116	1
TCGA-55-6975	118	1
TCGA-50-6591	119	1
TCGA-55-7727	119	0
TCGA-05-4250	121	1
TCGA-86-8055	124	1
TCGA-93-7348	127	0
TCGA-69-8255	129	0
TCGA-73-4670	131	0
TCGA-95-7948	133	0
TCGA-69-7978	134	0
TCGA-62-8394	139	1
TCGA-86-8056	139	0
TCGA-67-6216	141	0
TCGA-05-5423	151	0
TCGA-55-8092	154	1
TCGA-MP-A4T8	161	1
TCGA-95-7567	163	0
TCGA-73-4676	164	0
TCGA-97-8174	164	1
TCGA-69-7765	165	0
TCGA-MP-A4T7	167	1
TCGA-55-6712	171	1
TCGA-78-7146	173	1
TCGA-67-6215	174	0
TCGA-55-6978	176	1
TCGA-78-7158	179	1
TCGA-86-6851	179	0
TCGA-35-4123	182	0
TCGA-69-7974	184	0
TCGA-93-8067	186	0
TCGA-55-7914	187	1
TCGA-50-6595	189	1
TCGA-44-3919	190	0
TCGA-L9-A443	193	1
TCGA-44-3918	197	0
TCGA-69-7760	202	0
TCGA-71-8520	210	1
TCGA-78-7161	215	0
TCGA-44-7662	218	0
TCGA-64-5815	224	0
TCGA-91-6848	224	0
TCGA-35-4122	225	0
TCGA-69-7973	230	0
TCGA-55-6979	237	1
TCGA-55-7284	243	1
TCGA-05-4402	244	1
TCGA-78-7536	244	1
TCGA-44-2668	246	0
TCGA-50-5072	250	1
TCGA-44-3398	253	0
TCGA-4B-A93V	254	0
TCGA-71-6725	256	0
TCGA-78-7166	258	1
TCGA-44-8120	260	0
TCGA-49-AAR9	260	1
TCGA-35-5375	264	0
TCGA-49-4507	268	1
TCGA-05-4418	274	1
TCGA-05-5429	275	1
TCGA-50-5930	282	1
TCGA-44-8119	285	0
TCGA-44-A47B	287	0
TCGA-93-7347	297	0
TCGA-05-4396	303	1
TCGA-L9-A444	307	0
TCGA-MP-A4TD	307	1
TCGA-50-7109	308	1
TCGA-91-6831	310	0
TCGA-78-7542	321	1
TCGA-78-8660	321	1
TCGA-91-6828	323	0
TCGA-44-7660	325	0
TCGA-78-7539	327	0
TCGA-44-6145	328	0
TCGA-50-6593	336	1
TCGA-MP-A4TF	336	1
TCGA-44-A47F	337	0
TCGA-73-A9RS	340	1
TCGA-55-7907	343	1
TCGA-44-A47G	351	0
TCGA-86-8585	353	0
TCGA-38-4631	354	1
TCGA-49-6761	354	0
TCGA-44-6774	361	0
TCGA-05-4422	365	0
TCGA-44-7661	366	0
TCGA-49-6743	369	0
TCGA-44-4112	370	0
TCGA-44-6775	370	0
TCGA-50-6594	370	1
TCGA-91-6840	372	0
TCGA-55-8620	375	1
TCGA-86-6562	376	1
TCGA-44-2664	383	0
TCGA-44-5645	383	0
TCGA-44-8117	385	0
TCGA-49-4490	385	1
TCGA-67-3774	385	0
TCGA-44-3917	392	0
TCGA-44-A479	392	0
TCGA-99-7458	392	0
TCGA-44-2657	400	0
TCGA-44-2665	400	0
TCGA-86-8674	405	0
TCGA-86-A456	405	0
TCGA-44-6144	407	0
TCGA-44-A4SU	409	1
TCGA-69-8254	409	0
TCGA-44-3396	411	0
TCGA-69-7980	411	0
TCGA-62-A46Y	414	1
TCGA-69-7764	414	0
TCGA-44-A4SS	415	0
TCGA-86-A4P7	415	0
TCGA-44-5643	417	0
TCGA-91-6836	417	0
TCGA-44-7672	418	0
TCGA-55-8507	418	0
TCGA-67-6217	422	0
TCGA-86-7713	422	0
TCGA-86-8668	423	0
TCGA-53-7813	424	0
TCGA-05-4384	426	0
TCGA-69-8253	426	0
TCGA-67-3773	427	0
TCGA-49-4505	428	1
TCGA-MP-A4TI	429	1
TCGA-86-A4P8	431	0
TCGA-50-5931	434	1
TCGA-91-8497	434	1
TCGA-55-6543	435	0
TCGA-L4-A4E6	435	0
TCGA-55-8505	440	0
TCGA-55-A4DF	440	1
TCGA-44-6147	441	0
TCGA-55-7725	442	0
TCGA-L9-A50W	442	1
TCGA-44-7659	444	0
TCGA-62-8398	444	1
TCGA-86-8359	444	1
TCGA-44-2661	446	0
TCGA-55-8615	446	0
TCGA-MP-A4TH	446	0
TCGA-38-6178	448	0
TCGA-67-4679	448	0
TCGA-05-4417	455	0
TCGA-86-8673	455	0
TCGA-05-4434	457	1
TCGA-05-5420	457	0
TCGA-50-5939	460	1
TCGA-55-8087	462	0
TCGA-55-6970	464	1
TCGA-44-A47A	466	0
TCGA-73-4668	467	0
TCGA-55-7816	468	1
TCGA-55-8299	469	1
TCGA-86-7701	474	0
TCGA-55-8097	476	0
TCGA-L9-A8F4	476	0
TCGA-50-5051	478	1
TCGA-55-8302	478	0
TCGA-86-8075	479	0
TCGA-44-2662	480	0
TCGA-55-A494	481	0
TCGA-86-8279	482	0
TCGA-55-7573	487	0
TCGA-86-8076	489	0
TCGA-91-7771	492	0
TCGA-44-5644	498	0
TCGA-97-8177	499	0
TCGA-44-6779	500	1
TCGA-J2-A4AG	500	0
TCGA-91-8496	505	0
TCGA-86-7955	508	0
TCGA-S2-AA1A	513	0
TCGA-55-8204	515	0
TCGA-55-8621	515	0
TCGA-55-8514	520	0
TCGA-49-6745	522	0
TCGA-44-2659	529	0
TCGA-44-7670	531	0
TCGA-55-8301	534	0
TCGA-44-7671	535	0
TCGA-55-8614	536	0
TCGA-86-A4JF	536	0
TCGA-55-7911	537	0
TCGA-55-8510	539	0
TCGA-97-A4M3	540	0
TCGA-55-8094	541	0
TCGA-55-A57B	546	0
TCGA-55-8203	547	0
TCGA-J2-A4AD	550	1
TCGA-97-8175	551	0
TCGA-55-8511	552	0
TCGA-95-A4VN	553	0
TCGA-44-7667	557	0
TCGA-55-7913	561	1
TCGA-97-7937	564	0
TCGA-L9-A7SV	565	0
TCGA-50-5941	567	0
TCGA-55-7903	567	0
TCGA-97-8171	568	0
TCGA-97-A4M6	568	0
TCGA-67-3772	573	0
TCGA-44-7669	574	1
TCGA-44-2655	575	0
TCGA-05-4403	578	0
TCGA-93-A4JP	578	0
TCGA-L4-A4E5	578	0
TCGA-44-2656	582	0
TCGA-MP-A4TK	582	1
TCGA-78-7147	586	1
TCGA-69-A59K	591	0
TCGA-86-7953	591	0
TCGA-78-7154	593	1
TCGA-62-A46P	594	1
TCGA-55-A492	596	0
TCGA-55-8090	598	1
TCGA-55-8205	599	0
TCGA-55-8091	600	0
TCGA-97-A4M1	601	0
TCGA-55-7994	603	0
TCGA-91-A4BD	603	0
TCGA-NJ-A55R	603	0
TCGA-86-7954	605	0
TCGA-05-4382	607	0
TCGA-55-8512	607	1
TCGA-55-A4DG	608	0
TCGA-55-7283	609	0
TCGA-05-4405	610	0
TCGA-67-3770	610	0
TCGA-67-3771	610	0
TCGA-97-A4LX	614	0
TCGA-NJ-A7XG	617	0
TCGA-50-5044	624	1
TCGA-97-A4M2	624	0
TCGA-86-7714	625	1
TCGA-55-A491	626	0
TCGA-78-7148	626	1
TCGA-97-8552	626	0
TCGA-64-1677	628	1
TCGA-97-A4M7	629	0
TCGA-55-A48Y	630	0
TCGA-86-7711	630	0
TCGA-97-A4M5	634	0
TCGA-55-A48Z	651	0
TCGA-95-A4VK	651	0
TCGA-55-7726	652	0
TCGA-97-A4M0	652	0
TCGA-50-5935	653	1
TCGA-86-8358	653	0
TCGA-99-8033	656	1
TCGA-99-AA5R	658	0
TCGA-L9-A743	664	0
TCGA-78-7150	666	1
TCGA-05-4425	669	0
TCGA-05-5428	670	0
TCGA-55-7576	670	0
TCGA-J2-A4AE	671	0
TCGA-55-8208	674	0
TCGA-49-6767	677	0
TCGA-49-AAQV	677	1
TCGA-78-7160	678	0
TCGA-50-5946	686	0
TCGA-55-A48X	689	0
TCGA-69-7763	690	0
TCGA-55-1592	701	1
TCGA-86-8280	701	0
TCGA-55-8089	702	1
TCGA-55-7724	705	0
TCGA-73-4659	711	1
TCGA-73-7499	715	0
TCGA-55-8096	719	1
TCGA-J2-8194	724	0
TCGA-05-4245	730	0
TCGA-05-4433	730	0
TCGA-05-4397	731	1
TCGA-J2-8192	739	0
TCGA-86-8073	740	0
TCGA-55-6984	760	1
TCGA-78-7153	760	0
TCGA-05-4430	761	0
TCGA-05-4432	761	0
TCGA-55-7815	773	0
TCGA-97-7554	775	0
TCGA-50-6592	777	1
TCGA-50-8457	779	0
TCGA-05-4426	791	0
TCGA-05-4427	791	0
TCGA-38-7271	800	1
TCGA-73-4666	800	0
TCGA-78-7220	807	1
TCGA-55-7570	824	0
TCGA-83-5908	824	0
TCGA-78-7145	826	1
TCGA-MN-A4N1	827	0
TCGA-50-8460	829	0
TCGA-86-8671	839	0
TCGA-91-6847	842	0
TCGA-49-4487	855	1
TCGA-38-4629	864	1
TCGA-49-4488	869	1
TCGA-55-7281	872	0
TCGA-49-AAR4	879	1
TCGA-78-7540	881	0
TCGA-05-5425	882	0
TCGA-50-5942	883	0
TCGA-NJ-A4YQ	886	0
TCGA-55-8206	888	0
TCGA-55-7995	889	0
TCGA-49-6744	890	0
TCGA-49-4510	896	1
TCGA-MP-A4TE	896	1
TCGA-55-8085	904	0
TCGA-49-4512	905	1
TCGA-62-A472	910	0
TCGA-05-4420	912	0
TCGA-73-4662	912	0
TCGA-05-4424	913	0
TCGA-64-5778	926	0
TCGA-53-7626	929	1
TCGA-55-5899	930	0
TCGA-86-8669	938	0
TCGA-50-5066	944	0
TCGA-78-7535	949	1
TCGA-MP-A4TA	950	1
TCGA-55-7227	952	1
TCGA-78-7156	976	1
TCGA-44-6777	987	1
TCGA-78-7633	994	0
TCGA-55-6982	995	1
TCGA-55-7574	995	1
TCGA-49-4506	999	1
TCGA-55-7910	1040	0
TCGA-53-7624	1043	1
TCGA-99-8025	1060	0
TCGA-38-4630	1073	1
TCGA-49-4494	1081	1
TCGA-78-7149	1093	0
TCGA-44-6778	1110	0
TCGA-99-8028	1118	0
TCGA-05-4390	1126	0
TCGA-64-1680	1126	0
TCGA-49-AARN	1135	1
TCGA-MP-A4T2	1136	1
TCGA-38-4627	1147	1
TCGA-64-1681	1167	1
TCGA-78-7155	1171	1
TCGA-MN-A4N4	1175	0
TCGA-55-1594	1178	0
TCGA-64-1678	1189	0
TCGA-73-7498	1189	0
TCGA-64-5781	1202	0
TCGA-78-7152	1202	0
TCGA-78-8648	1209	1
TCGA-62-8395	1216	0
TCGA-78-7159	1221	0
TCGA-49-AARE	1229	1
TCGA-55-6985	1233	0
TCGA-50-5932	1235	1
TCGA-55-6969	1239	0
TCGA-62-A471	1246	0
TCGA-91-6829	1258	1
TCGA-MP-A4T9	1265	1
TCGA-50-6597	1268	1
TCGA-50-6590	1288	1
TCGA-62-8397	1289	0
TCGA-55-6968	1293	1
TCGA-38-4632	1357	1
TCGA-05-4389	1369	0
TCGA-55-6981	1379	1
TCGA-55-6971	1400	0
TCGA-49-4501	1421	1
TCGA-05-4398	1431	0
TCGA-62-A46O	1454	1
TCGA-55-1595	1479	0
TCGA-38-4628	1492	1
TCGA-62-8402	1498	1
TCGA-50-5068	1499	1
TCGA-MP-A4SY	1501	1
TCGA-05-4249	1523	0
TCGA-73-4658	1600	1
TCGA-78-7537	1622	1
TCGA-55-6972	1632	1
TCGA-62-A46S	1653	1
TCGA-64-1679	1686	0
TCGA-49-4514	1700	0
TCGA-62-A46R	1725	1
TCGA-64-1676	1728	0
TCGA-MP-A4SW	1778	1
TCGA-MP-A4T6	1790	1
TCGA-O1-A52J	1798	1
TCGA-50-5055	1830	1
TCGA-MP-A5C7	1862	0
TCGA-97-7553	1870	0
TCGA-49-AAR3	1893	0
TCGA-NJ-A4YG	1904	0
TCGA-97-7552	1932	0
TCGA-44-6776	1938	0
TCGA-97-7547	1965	0
TCGA-55-1596	2065	0
TCGA-62-A46U	2067	0
TCGA-55-6980	2109	0
TCGA-55-6987	2137	0
TCGA-50-5049	2146	0
TCGA-NJ-A4YF	2161	0
TCGA-50-5045	2174	1
TCGA-62-A46V	2199	0
TCGA-49-4486	2318	1
TCGA-78-8655	2360	0
TCGA-50-5933	2393	1
TCGA-55-6642	2449	0
TCGA-64-5774	2550	0
TCGA-38-4626	2595	0
TCGA-MP-A4T4	2617	1
TCGA-MP-A4SV	2620	1
TCGA-78-7167	2681	1
TCGA-62-8399	2696	0
TCGA-38-4625	2973	0
TCGA-78-7162	3169	1
TCGA-55-6986	3261	0
TCGA-78-8662	3361	1
TCGA-49-AARO	3759	0
TCGA-49-AAR0	4655	0
TCGA-78-7143	4961	1
TCGA-49-AARR	4992	0
TCGA-78-8640	6528	0
TCGA-49-AARQ	6732	0
TCGA-78-7163	6812	0
