# Supplementary material for: Prognostic significance of SH2D5 expression in lung adenocarcinoma and its relation to immune cell infiltration
Source: PeerJ. 2023 May 9;11:e15238. doi: 10.7717/peerj.15238 (PMC10178299; doi:10.7717/peerj.15238)
Supplement: File S1 [file peerj-11-15238-s005.zip]

Archive with 4 entries (4 files):
- clinical.txt
- clinical.xls
- coxInput.txt
- singleGene.prepareCox.pl
